# Supplementary material for: A diagnostic model for minimal change disease based on biological parameters
Source: PeerJ. 2018 Jan 12;6:e4237. doi: 10.7717/peerj.4237 (PMC5768169; doi:10.7717/peerj.4237)
Supplement: Supplemental Information 1 — The data used in ROC-1 (Fig. 1). [file peerj-06-4237-s001.xls]

## Sheet: ROC-1数据
group	PLA2R（Anti-phospholipase A2 receptor）	TP（Total protein）	ALB（Albumin）	DB（Direct bilirubin）	Cr（Creatinine）	CH（Total cholesterol）	LDH（Lactate dehydrogenase）	HDL（High density lipoprotein cholesterol）	LDL（Low density lipoprotein cholesterol）	TT（Thrombin time）	FIB（Plasma fibrinogen）	IgA（Immunoglobulin A）	C3（Complement 3）
0	2	28.3	13.6	1.7	154.1	12.1	139.9	1.19	9.13	19.3	6.01	212	77.8
0	0	48	25	1.6	54.7	5.77	190.2	1.72	3.33	19.5	4.34	115	94.4
0	2	58.2	37.4	3	78.3	5.5	124.6	1.24	3.19	17.4	2.81	123	82.9
0	2	57.9	35.3	3.8	59.7	10.54	285.1	4.51	5.49	18.1	2.81	211	115
0	2	46.6	22.2	0.3	62.3	8.51	153.1	0.88	6.53	21.3	7.19	222	121
0	2	60.4	35.8	1.2	69.8	4.78	161.5			15.6	3.51	161	96
0	2.14	66.2	36.3	2.2	70.8	5.15	142.9	2.34	2.51	17.2	3.04	175	96.2
0	2	58.6	35.4	4.3	63.4	5.74	149.5	1.07	3.86	17.4	2.99	93.3	133
0	2	33.9	13.1	1.4	106.5	5.07	194.1	0.61	3.63	18.2	5.68	224	78.4
0	2	37.5	16.3	0.7	114	11.45	195.6	2.41	7.39	19.7	6.9	161	76.3
0	2	42.2	17.9	2.3	71.7	15.99	217.4	3.94	10.3	16.7	7.73	251	94.8
0	2	28.5	12.6	0.1	91.1	13.36	182.8	0.84	9.99	21	8.23	104	117
0	2	35.1	14	0.7	93.3	7.91	191	1.29	6.05	17.5	5.06	207	101
0	2	65	40.8	1.8	56	4.98	380.9	1.64	2.9	16.1	2.57	242	92.9
0	2	39.2	18.8	2.6	89.8	10.98	117.1	1.52	8.23	23.3	6.08	128	113
0	2	34	17	1	79.7	7.06	206.1	2.31	6.31	17.7	6.16	435	142
0	2	41	23.4	1.2	81	7.12	146.2	1.62	4.86	17.8	3.7	209	101
0	2	52.4	24.5	1.2	104.2	6.54	190.6	1.04	3.77	20.1	7.03	501	147
0	2	36.1	14.5	0.5	107.4	16.17	264.1	1.9	12.98	26.8	6.23	188	128
0	2	51.9	24.3	1.4	68.1	8.33	215.3	2.49	5.41	20	5.04	215	140
0	2	52	32.9	3.1	78.8	4.34	196.5	1.12	2	16.7	4.7	258	127
0	2	42.9	18.8	1.2	116.9	10.58	263.9	1.59	8.08	26.9	5.87	209	104
0	2	60.4	41.7	2.4	68.2	4.81	142.2	1.62	2.76	16.1	2.7	102	85.8
0	2	44.3	21.5	0	104	8.77	287	1.32	6.11	18.4	8.33	242	134
0	2	40	23	0.7	59	7.94	240.8	2.28	5.29	16.4	6.45	186	137
0	2	32	14.2	0.4	104.9	14.24	218.6	1.05	9.21	20.1	9.44	233	154
0	2	40.9	19.6	1.1	61.6	12.32	194.3	1.86	9.36	17.8	6.81	249	147
0	2	32.5	17	0.3	83.6	14.82	181.2	1.58	12.18	18.6	6.89	186	93.5
0	2	42	22.1	1.1	62	5.31	178.3	2.37	2.66	17.6	2.55	286	94.6
0	2	40.5	23	0.4	48.2	11.14	225.7	1.69	8.95	18.2	4.09	155	174
0	2	45.8	21.3	1.2	66.9	10.25	171.4	1.3	7.98	16.9	5.59	303	119
0	2	38.5	18.7	1.3	70.6	10.23	183	1.42	8.12	19.5	5.47	493	119
0	2	44.3	29.2	2.6	64.9	7.81	281.2	2.27	5.05	18	3.6	136	111
0	2	53.5	29.4	0.5	64.3	5.76	141.1	2.03	3.59	16.5	2.47	216	94
0	2	35.5	15.1	0.3	86.4	10.21	276.7	2.11	7.08	23.4	7.52	228	133
0	2	39.6	15.2	0.5	86.7	10.79	182.4	1.45	8.68	20.9	5.99	168	168
0	2	37.6	21.6	0.9	135.6	9.85	208.2	1.38	8.09	19.1	6.3	241	95.8
0	2	32.3	18.3	3.1	113.7	9.35	323.7	1.46	7.33	16.7	5.2	195	95.8
0	2	38.3	19.7	1	47.3	3.76	370	2.24	1.1	15.3	6.54	114	133
0	2	33.4	18.1	0.6	78.5	11.69	189.7	0.99	9.38	17.3	8.61	178	119
0	2	39.3	16.2	2	119.2	5.64	188.8	0.91	4.18	19.9	5.85	327	118
0	2	55.3	30.9	0.8	80.7	6.58	154.1	1.11	4.65	15.1	5.79	237	156
0	2	34.9	20.5	0.3	68	11.69	166.7	2.51	9.03	18.1	5.48	167	136
0	2	30.3	16	0.7	69.1	7.83	167.4	1.6	5.55	18.1	4.94	295	94.9
0	2	33.7	15.5	1.4	74.6	10.76	187.4	2.05	8.34	18.9	6.63	221	133
0	2	49.8	22.5	2.1	100	8.71	227.2	1.4	6.7	17.6	6.22	420	190
0	2	45.5	25.7	1	76.3	5.85	223.7	2.86	2.88	17.8	3.53	140	78.2
1	2	51.6	31.8	1.8	108.3	8.72	276.7	1.52	6.82	17.6	4.84	193	134
1	2.79	71.1	40.2	1.8	73.2	4.84	136.7	2.05	2.82	17.8	2.25	249	77.5
1	2	60.6	30.3	0.6	76	4.08	157	1.42	2.41	16.1	4.74	427	83.8
1	2	60.4	34.1	2.8	171.8	5.42	206.1	0.86	3.59	18.4	1.53	88	132
1	2	35.4	19.7	0.2	77.8	9.43	280.6	1.09	7.47	18	3.43	50.6	74.6
1	2	49.7	26.9	0.6	68	7.12	226.1	1.1	5.23	16.1	4.63	166	117
1	2	62.7	26.5	1.1	326.8	3.88	217.9	0.83	2.23	17.6	6.72	497	62.3
1	2	64.3	30	2.8	161.6	4.03	127.9	1.94	1.49	13.3	5.99	264	92.8
1	2	73.2	40.7	1.1	77.8	5.23	180	1.6	3.46	15.9	4.41	241	34.7
1	2	63.6	41.5	1.9	54.4	4.05	147.4	1.14	2.77	15.9	2.52	287	107
1	2	62.7	35.1	3	100.1	3.62	0	1.08	2.22	15.5	4.08	583	113
1	2	66.8	39.9	1.7	146.9	5.8	181.3	1.46	2.79	16	3.84	272	113
1	2	57	36.6	4	86.2	3.66	149.8	1.01	2.35	15.5	3.84	323	104
1	2	63.5	44.5	2.9	66.2	4.65	139.5	0.95	3.07	15.6	2.96	252	95.2
1	2	61.5	38.9	1.2	102.6	4.64	167.1	1.34	3.04	15.8	4.46	333	97.5
1	2	62	38.3	1.5	231.5	4.98	142.9	1.76	2.84	16.2	3.96	206	97.6
1	2	72.3	41	0.4	94.2	5.09	123	0.85	2.83	15	3.23	309	85.6
1	2	62.5	36.5	1	147.4	9.63	239.9	2.37	6.84	16	3.9	356	140
1	2	68	43.7	3.7	94.1	4.58	139.2	0.97	3.28	15.8	2.72	333	98.3
1	2	78.6	41.4	4.5	100.2	4.19	122	0.7	2.71	14.7	5.65	395	127
1	2	62.1	43.1	1.4	125.2	4.44	149.2	0.86	3.21	16.9	2.58	394	89.5
1	2	51.6	32	2.5	76.8	4.58	159.1	1.45	2.97	15.6	2.77	237	67.6
1	2	51.2	29.2	1.1	356.7	3.19	113.3	0.97	2.02	16	3.17	347	68.3
1	4.22	72.8	44	3	81.1	4	115.7	0.7	2.9	15.2	3.38	345	99.9
1	2	66.6	41.4	2.1	170.6	5.83	175.1	0.98	3.69	15.8	3.57	521	118
1	2	73.1	42.4	1.4	71.2	5.65	152.3	1.2	3.82	15.5	3	269	112
1	2	63.2	36.3	1.2	93	7.71	150.1	1.02	6.27	16.2	3.47	473	101
1	2	62.9	39.2	2.4	51.4	3.91	126.4	0.96	2.56	15.3	3.6	247	118
1	2	71.6	44	1.5	118.3	4.19	222.9	1.45	2.59	16.1	2.98	207	75.5
1	2	69	40.3	1.7	71	4.33	126.4	1.51	2.71	15.3	3.35	267	80.4
1	2	60.6	38.4	2.4	221.7	5.1	217.1	0.78	2.58	16.2	2.75	352	93.4
1	2	63.3	41	6.1	170.6	3.92	175.5	0.83	2.21	14.6	5.14	524	131
1	2	81.4	41.2	0.8	400.6	0	132.2	0	0	15.5	6.72	356	139
1	2	63.8	37	1.6	86.7	4.16	140.2	0.8	2.84	15.6	5.31	416	118
1	2	62.6	36.5	1.4	104.5	3.89	141.5	1.15	2.41	15.4	2.97	443	74.3
1	2	71.7	43.7	1.1	186.2	4.4	155.4	0.96	2.88	16.4	3.86	282	114
1	2	71.3	43.1	5.1	123.9	4.41	183.4	0.96	2.84	16.9	3.51	195	119
1	2	64.7	41.1	2.1	206.4	6.25	125.1	0.83	2.82	16.8	3.11	255	111
1	2	64.9	43.4	9.3	80.1	4.1	159.1	0.82	2.84	16	2.51	382	99.3
1	2	61.9	40.8	2.3	82.7	4.06	124.9	1.25	2.62	15.3	2.91	228	105
1	2	75.4	48.7	5.2	103.6	3.98	138.5	1.16	2.78	16.5	2.43	331	91.5
1	2	63.1	36	0.9	55.2	4.62	176.7	0.94	3.34	15.9	3.07	304	95.7
1	2	66.8	29.1	1.4	65.3	4.68	206.2	1.9	2.59	17.2	2.89	692	84
1	2	77.7	45.6	1.2	82.7	5.15	140	0.96	3.65	16.8	3.33	306	133
1	2	36.2	19.2	0.8	123.9	9	266	2.19	6.42	16.8	2.74	171	82.3
1	2	59.1	39.3	1.9	163.8	5.22	499.1	20.1	3.12	16.8	2.78	191	94.7
1	2	44.6	23	1.5	56.8	5.89	168.2	1.99	3.77	17.8	4.95	294	138
1	2	42.1	23.5	1.4	331.8	4.58	165.2	1.01	3.14	15.6	4.45	299	88.3
1	2	60.7	34.3	2	77.1	5.93	163.5	1.26	4	15.6	4.44	200	117
1	2	70.7	43.8	1.3	97.3	5.28	161.3	0.72	1.65	16.9	2.92	347	110
1	2	72.9	43.6	1.3	98.7	6.12	164.3	0.96	3.55	15.7	3.8	293	98.3
1	2	68.6	41.3	3.5	76.3	4.62	182.3	1.22	2.83	15	4.07	215	92.5
1	2	77.2	48.1	1.9	70.5	3.87	144.5	1.29	1.87	15.6	3.47	205	121
1	2	76.7	48.5	3.6	108.4	5.29	313	1.22	3.18	15.7	4.78	316	138
1	2	69.8	42.7	1.7	119.8	6	144.5	0.9	4.44	15.4	4.66	393	137
1	2	62.7	34.7	1.6	133.7	6.79	142.6	1.12	4.95	17	2.69	450	71.6
1	2.02	68.2	47.2	3.5	122.2	3.48	168.7	1.16	1.9	15.2	3.99	299	115
1	2	57.3	37.4	1.3	136.2	4.24	202.4	1.03	2.81	15.4	3.87	220	93
1	2	57.6	33.9	1.3	54.1	3.7	122.6	0.95	2.61	14.6	3.7	119	107
1	2	58.8	34.5	1.3	68.8	6.42	155.9	1.4	5.01	15.8	4.54	309	110
1	2	60.3	35.9	1.5	147.3	4.67	164.2	0.74	3.4	16.8	4.51	381	116
1	2	47.1	25.9	1	150.8	5.37	169.7	1.25	3.66	15.7	4.23	213	76.5
1	2	62.3	39	2	58.1	3.96	137.6	0.83	2.53	15.8	2.95	264	110
1	2	30	12.9	0.3	103.4	11.42	191.8	1.52	8.95	16.5	8.94	158	160
1	2	68.6	45	3	77	5.78	106.4	1.16	4.13	15.4	3.38	272	125
1	2	66.2	45.3	3.4	84.9	5.67	124.4	1.11	3.75	15.8	2.99	192	108
1	2	73.7	40.4	3	77	3.44	147.3	1.03	2.07	15.5	3.65	448	106
1	2	71.4	45.9	1.8	133.3	6.3	184.3	0	0	16.5	2.92	216	100
1	2	65.8	38.7	2.4	115.1	4.31	122.3	1.43	2.61	16.1	2.6	390	76
1	2.86	73.9	44.4	2.1	89.4	5.42	217.6	1.34	3.68	16.8	3.36	426	156
1	2	59.3	34.8	2	144.2	5.24	196.3	1.2	3.81	16.2	2.91	302	99.4
1	2	62.4	39.9	2	58.8	3.47	109.7	0.95	2.09		0	265	102
1	2	73.3	42.3	4.4	86.6	4.18	140.4	1.27	2.72	16.1	3.01	427	174
1	2	63.8	40.9	1.5	254.3	3.5	119.2	0.78	2.36	16.1	6.31	173	116
1	2	60.7	37.9	2.2	152.8	4.2	150.6	1.48	2.33	15.2	4.58	317	117
1	2	67.4	40.7	2.6	70.5	4.65	157.8	1.86	2.59	15.9	3.42	244	73.6
1	2	68.2	43.8	2.2	78.3	4.27	194.6	1.25	2.54	16.2	2.81	255	105
1	2	71.5	42.4	2.9	68.7	4.44	187.6	1.17	2.91	16.5	4.53	334	132
1	2	65.6	42.8	4.2	89.5	6	190.6	1.38	4.34	16.6	2.76	371	84.7
1	2	73.2	42.7	6.4	98.4	4.78	128.1	0.84	2.42	14.6	3.68	382	124
1	2	59	39	3.9	100	3.49	169.8	0.68	2.16	17.2	2.85	228	119
1	2	73.7	47.3	3.7	95.3	4.41	167.5	1.53	2.76	15.7	2.56	173	101
1	2	70.7	40.6	4.5	102.1	4.16	154.2	0.72	2.64	15.8	3.17	394	98.8
1	6.04	71.8	41.9	3.1	86.1	4.72	201.4	1.28	3.41	16.5	3.36	389	118
1	2	71	46.4	3.7	85.9	5.07	146.1	1.15	3.19	15.6	2.64	483	121
1	2	76	35.2	0.5	68.8	3.95	167.5	1.22	2.66	15.2	3.4	649	93.9
1	2	62.7	42.1	2.1	105	3.69	148.1	0.85	2.43	15.7	2.93	144	102
1	2	68.4	41.2	4.9	55.1	4.74	184.4	1.07	3.2	15.6	3.02	388	136
1	2	77.1	44.6	0.1	77.2	4.94	175	1.01	2.93	15.8	5.14	308	137
1	2	55.1	34.3	3.8	225.7	2.23	159.1	0.93	1.26	15.5	2.77	200	81.3
1	2	59.2	39	3.7	155.6	3.71	142.5	1.42	2.14	16.3	3.38	376	90.3
1	2	64.4	39.3	2.2	66.9	6.13	143.1	1.3	4.4	17.1	2.45	372	114
1	2	79.1	47.5	0.8	59.1	3.93	205.5	1.21	2.44	15.2	3.84	239	120
1	2	73.1	46	5.9	114.2	4.29	173.4	1.06	3.05	16.8	3.21	341	108
1	2	60.6	37	1.9	95.2	5.45	220.7	1.42	3.49	15.7	3.02	245	89.8
1	2	65.6	44.3	3.7	99	3.66	111.8	0.94	2.33	16.4	2.48	176	107
1	2	66.7	38.1	2.4	69.6	3.54	168.8	0.89	2.16	15.1	3.62	273	121
1	2.91	70.8	47.7	3.9	82.6	4.26	146.1	1.21	2.89	15.8	3.41	270	121
1	2	70.9	45.6	4.8	80.4	4.04	192.6	1.08	2.66	15.8	2.92	311	133
1	2	69.5	44.8	3.2	93.5	5.15	123.2	1.33	2.67	15.7	3.18	94.2	89.4
1	2	67	42.9	1.8	108.3	4.77	161.8	1.93	2.58	15.2	2.8	269	73.5
1	2	77.6	46.9	1.9	81.7	4.18	157	0.94	2.91	16.6	2.33	277	101
1	2	64.6	43.6	3.1	113.7	2.72	138.1	0.62	1.34	16.7	2.66	242	119
1	2	77.5	42.3	1.2	76.6	3.95	162.9	0.98	2.84	15.8	3.72	410	109
1	2	66.3	39.3	2.6	173.1	2.77	112.1	0.65	1.84	16	3.87	267	111
1	2	67.6	37.1	1.8	60.6	3.58	143.8	1.06	2.06	15.1	3.99	312	116
1	2	74.1	43.1	1.1	66.5	3.74	125.6	0.91	2.22	15.9	2.81	336	116
1	2	66.8	33.1	0.7	53.7	8.28	270	1.86	5.78	16.4	4.02	172	79
1	2	69.3	40.4	3.3	72.9	4.57	129.9	1.16	3.24	16.1	2.79	549	117
1	2	73.3	45.3	3.5	72.6	4.65	156.1	1.27	3.02	16.3	2.96	476	107
1	2	68.8	44.7	4.3	67.2	5.13	0	0.76	3.23	16.3	3.52	317	140
1	2	70.1	44.2	0	76.1	4.2	0	1	2.81	16.4	2.67	285	116
1	2	66.9	42.2	3.4	133.9	4.3	171.3	1.32	2.86	16.3	2.84	283	82.1
1	2	67.6	39.7	1.2	150.2	4.29	135.9	0.8	2.75	17	2.56	541	122
1	0	65.1	41.8	3.8	202.4	3.81	157.4	0.9	2.47	16.9	2.8	294	92
1	2	70.8	42.8	3.2	105.6	6.06	178.2	1.31	4.27	16.4	3.96	337	122
1	2	58	30.6	1.1	230.5	5.87	0	1	4.09	15.4	4.66	239	118
1	6.13	69.2	42.5	2.6	145.7	3.83	134	0.97	2.55	15.6	3.38	236	99.1
1	2	58.5	37.6	3.3	174	4.39	142.3	0.81	3.11	14	5.36	378	102
1	2	64.6	42.1	2.8	180.1	3.89	119.8	0.84	2.43	15.4	3.62	201	100
1	2	68.2	43.6	2	211	3.93	121.5	0.82	2.1	15.1	3.78	343	124
1	2	73.2	47.4	1.5	160.9	4.8	171.3	0.8	2.81	14.9	3.57	258	123
1	2	65.3	38.1	3.8	115.3	4.41	169.9	1.06	2.91	16.7	2.61	295	94.9
1	2	66.3	34.6	0.9	223.7	4.24	14.1	0.55	1.29	17	4.42	351	175
1	5.07	51.5	32.8	1.2	349.6	4.96	167.9	0.87	3.05	16.5	3.62	180	96.4
1	2	74.1	41.7	1.2	198.6	8.65	200.4	1.03	6.83	17.1	3.28	838	85.4
1	12.89	66.5	40.5	1.7	162.8	5.18	133	1.29	3.47	15.5	3.93	175	131
1	2	45.5	25.6	0.5	179.3	8	310.2	1.43	5.8	15.8	4.79	192	80.1
1	2	69.1	41.5	1.6	54.6	5.49	165.6	1.82	3.52	15.6	3.29	363	93.2
1	3.03	64.2	40.6	2.4	79.2	5.29	165.9	0.91	3.36	16	3.1	317	125
1	2	61.2	40.7	2.7	57.8	4.66	122.9	0.97	3.14	14.5	2.85	224	114
1	2	63.1	41.7	2.1	92.7	4.73	167.6	0.95	2.79	15.8	3.27	335	128
1	2.62	69	46.5	4.6	83.4	4.5	192.5	1.23	3.04	15.5	2.65	263	104
1	2	55	37.6	1.3	101.2	4.18	154.6	1.38	2.84	16.7	2.86	291	86.8
1	2	74.4	46.4	3.2	64.4	4.45	173.2	1.55	2.83	15.5	3.15	223	81.7
1	2	70.4	39.1	1.2	71.7	3.68	149.8	0.88	2.22	15.5	4.87	568	115
1	2	60.9	36.5	1.4	109.4	4.05	118.6	0.89	1.94	15.3	3.08	304	79.7
1	0	48.1	31.8	3.3	53.8	6.19	166.6	1.11	3.94	17.2	2.69	128	90.8
1	2	73.5	47.9	1.7	142.9	4.93	165.8	0.72	3.1	15.4	3.33	159	91.6
1	2	79.2	47.5	3.2	109.4	5.32	151.7	0.83	3.53	17.1	2.49	525	115
1	2	71.6	41.1	1.9	186.1	5.08	227.4	0.9	3.4	16.2	5.16	551	93.4
1	2	71.8	40.1	4.1	90.1	5.32	140.5	0.96	3.39	16.6	3.88	371	142
1	2	67.2	44.7	3.7	59.7	3.44	146.7	0.71	1.99	16.3	2.3	368	107
1	2	70.8	43.6	4.4	99.1	4.55	180.8	0.86	2.87	16.7	3.27	392	105
1	2	66.5	38.9	1.2	72.3	4.16	132	1.16	2.55	15.1	3.9	398	127
1	2	77	50.4	2.4	137.3	4.15	170.9	0.96	2.87	15.9	2.9	214	110
1	2	64.8	41.8	1.6	67.2	5.74	159.6	1.14	4.16	14.7	4.5	411	155
1	2	61.4	36.1	2.3	60	3.84	116.1	0.83	2.49	15.4	3.6	343	111
1	2	64.7	43.2	3.5	87.8	4.28	181.4	0.84	2.99	15.7	4.3	274	134
1	2	67.1	36.9	1.3	66.4	4.25	141	0.62	1.94	14.7	3.96	492	116
1	2	59.8	40.1	4.2	110.5	3.98	165	0.87	2.69	14.9	3.23	228	93.4
1	2	66.5	40.5	2.5	110.9	5.54	146.5	1.19	3.74	14.9	4.15	217	104
1	2	65.1	42.3	3.4	99.8	4.36	129.3	0.71	3.01	15.3	3.02	227	105
1	2	73.8	41.4	1.5	88.2	4.44	160.3	0.8	3.05	16.6	3.52	282	115
1	2	68.5	45.8	1.1	129.4	4.91	141	1.1	3	15.6	3.02	215	108
1	2	70.2	42.3	8.3	152.1	3.17	145.8	0.75	1.83	16.6	2.78	414	136
1	2	69.7	38.1	0.9	70.5	4.51	188.4	0.75	2.97	16.3	3.42	283	125
1	2	74.1	45.3	0.9	99.7	4.53	209.6	0.8	2.38	14.5	3.09	304	91.6
1	2	62.5	41.7	3.3	63.8	7.14	329.2	0	0	15.7	3.29	102	130
1	2	76.2	52.4	4.6	103.7	4.72	165.7	1.72	2.82	16	2.41	489	75.6
1	2	68.6	42.7	3	118	5.8	155	1.19	4.05	16	3.21	315	97.3
1	2	72.5	46.5	3.2	117.5	4.91	183.4	0.9	3.41	14.9	3.72	320	110
1	2	73.3	47.4	2.8	85	3.66	154.5	1	2.2	15	3.86	237	121
1	2	64	36.6	3.8	71.7	4.68	172.1	0.89	3.28	14.6	5.19	489	134
1	2	64.9	41.8	1.6	75.7	4.94	145.3	0.99	2.75	14.8	3.15	320	113
1	2	61.3	39.7	3.5	64.9	3.19	136.5	0.77	2	15.4	3.31	264	98.7
1	2	67.7	36.6	2.5	93.3	4.35	147.2	1.29	2.97	16.7	3.87	520	121
1	2	62.2	38.9	3.2	91	5.79	169.6	0.84	3.87	17.6	3.38	274	115
1	2	61.3	40.6	2.1	105.7	4.51	183	0.86	2.97	15.7	4.58	283	115
1	2	70.2	37.8	2.1	60.8	3.83	145.1	0.89	2.61	15.1	3.74	599	97.4
1	2	64.2	40.2	2.1	55.4	4.9	144.5	1.78	3	15.7	3.29	267	108
1	2	66.7	43.1	2.6	76.7	4.18	144.2	1.05	2.76	15	3.27	183	116
1	2	41.4	19.7	0.4	42.6	13.69	224.8	3.29	9.68	15.8	3.3	183	50.3
1	2	70.9	44.1	3.9	116.4	2.77	149.5	0.71	1.62	15	4.11	372	110
1	2	68.4	32.1	0.4	197.3	5.56	236.8	1.1	3.81	16.3	9.87	235	92.2
1	2	68.4	32.1	0.4	197.3	5.56	236.8	1.1	3.81	16.3	9.87	235	92.2
1	2	58.4	29	1.2	198.4	4.57	184.7	0.91	3.16	15.6	5.59	271	95.4
1	2	74.4	42.9	1.1	92	4.18	160.2	0.98	2.68	16	3.47	261	99
1	2	58.1	33.2	0.9	108.5	4.53	263.4	0.75	2.17	15.1	4.21	408	122
1	2	62.2	35.8	1.3	260.7	4.12	147.3	0.88	2.13	15.6	3.51	356	105
1	2	51.5	30	2.9	137	3.39	171.8	1.06	1.94	15	4.5
1	2	70.3	37.4	2.9	122.6	3.86	155.1	1.03	2.52	15.3	5.29	262	96.6
1	2	57.6	33.7	1.2	115.5	4.52	118	1.06	3.29	17	3.54	221	102
1	2	39.5	13.5	0.3	51.6	9.49	162.1	1.36	7.51	19.6	7.52	249	116
1	2	37.3	23.4	1.2	69.3	7.2	211.7	2.91	4	19.2	5.14	136	96
1	2	73.6	41.4	2.4	135.4	3.47	149.5	1.5	1.91	15.7	1.91	396	59.5
1	2	55	30.8	1.6	639.1	5.73	236.9	1.35	3.66	16	3.34	94.7	111
1	2	68.9	40.6	0.3	215.2	4.46	165.9	1.02	2.85	15	3.47	272	93.5
1	2	54.3	29.9	0.1	239.4	5.2	120.8	1.29	3.43	15.1	3.36	322	99.3
1	7.05	61.6	40.9	3.6	184.1	4.57	156.3	0.63	2.94	16.3	3.65	236	99
1	2	72.8	43	1	90.9	4.62	204.4	1.02	3.19	17.3	2.86	268	111
1	2	31.7	13.6	0	110.7	10.91	0	1.17	8.77	19.9	9.68	299	127
1	2	72.7	42.4	4.6	63.9	3.63	162.1	1.09	2.09	16.5	2.63	164	117
1	2	65.9	40.8	4.7	89	3.18	147.7	1.16	1.71	16.9	2.26	142	84.6
1	2	64.4	37.2	1.7	52.5	4.63	136.8	1.74	2.44	15.7	3.06	226	89.4
1	2	70.2	45.5	5.4	68.4	4.5	166	1.07	2.73	16.1	2.37	227	103
1	2	73.2	42.7	1.9	95.4	4.14	161.4	1.23	2.58	15.9	3.15	268	123
1	3.78	55.4	37.2	1.3	126.3	7.1	200.6	1.35	4.7	17.3	3.31	159	144
1	2	64.6	38.9	2.7	118.4	3.39	133.7	0.76	2.23	16	3.72	308	109
1	2	77.8	46.5	1.2	84.3	4.08	170	0.98	2.54	17.1	2.49	185	116
1	2	60.6	38.7	2.4	140.5	3.96	145.2	0.9	2.32	16.4	3.51	258	114
1	2	57.8	40.1	2.8	97.5	4.31	144.6	1.03	2.4	17.9	1.87	252	84.1
1	2	66.1	38.4	1.8	66.8	4.12	160.5	1.63	2.15	15.8	3.83	429	102
1	2	61.7	38	4.6	87.5	3.63	156	1.02	2.26	16.2	2.9	294	94.6
1	2	61.7	40.9	3.3	88.7	5.4	137.1	1.04	3.9	17.1	2.86	316	100
1	2	55.1	27	3.2	122	5.88	180.9	2.6	3.19	18.6	2.79	371	66.7
1	2	72.4	44.3	2.3	92.1	4.32	131.2	0.85	2.94	16.1	2.78	396	113
1	2	73.5	45.1	2.2	94.4	3.95	185.4	1.32	2.5	16.9	2.26	268	61.1
1	2	57.3	36.8	2.2	74.5	4.85	143	0.81	2.69	15.5	3.85	367	131
1	2	71.2	41.1	2.3	63.3	4.02	135.5	0	0	16.4	3.83	237	84.5
1	2	65.7	43	3.6	80.9	4.11	148.9	0	0	16.6	2.68	282	111
1	2	52.2	30.8	1.3	61.3	4.05	138.6	0.84	2.37	16.5	3.15	386	113
1	2	75.4	46.8	1.5	58.2	4.22	151.2	0	0	16.6	2.92	352	124
1	2	46.4	30.2	0.8	163.5	5.73	160.5	1.38	3.66	16.7	3.15	169	70.6
1	2	74.7	47.7	2.4	90	3.57	160.2	1.1	2.27	15.4	2.82	263	112
1	2.21	69.5	39.7	2.9	158.3	5.39	179.5	0.89	3.91	15.7	3.58	377	109
1	2	68.6	44	2.5	60	4.61	181.5	2.29	2.24	16.9	2.42	270	82.4
1	2	64.1	41.5	3.7	115.1	4.07	143.4	0.89	2.88	15.4	3.08	156	112
1	2	73.4	45.4	1.9	102.7	4.33	163	1.12	2.79	15.7	3.03	351	103
1	2	69	42.9	3.2	78.3	2.94	167	1.11	1.47	16.1	2.27	329	100
1	2	59.9	38.2	2.4	66.2	3.55	136.8	1.11	2.21	15.4	3.15	276	101
1	2	64	38	2.3	93.6	3.63	125.9	1.04	2.16	15.3	2.68	412	101
1	2	68.5	41	3.6	106	4.16	162.5	0.67	2.1	17	2.63	427	102
1	2	67.8	39.8	2.1	92.7	5.51	0	1.1	3.84	15.7	3.7	440	120
1	2	35.9	20.9	0.9	81.7	7.46	0	1.17	5.76	15.9	4.51	142	130
1	2	50.5	32.2	2.2	312.4	5.03	138.6	1.32	3.21	16.8	3.69	184	90.4
1	2	60.6	34.2	3	97.5	3.41	137.6	1.56	1.61	16.2	3.74	369	58.1
1	2	65.2	38.5	2.2	114.7	4.32	159.3	1.06	2.42	15.8	5.62	403	147
1	2	71.7	45	1.1	141.9	5.18	189.9	1.27	3.43	16.2	3.56	258	102
1	2	73	43.8	2.7	143.4	5.7	130.4	1.06	3.61	16.2	3.9	401	115
1	2	73.5	34.4	0.7	88.7	4	278	0	0	17.5	4.49	307	108
1	2	77.7	46.3	1.9	136.3	4.12	158.2	1.3	2.6	16.8	2.79	302	98.8
1	2.78	58.5	34.6	2	77.3	6.76	204	1.56	4.74	16.8	3.34	307	108
1	3.62	65	38.4	2.2	76.7	5.67	128.3	1.01	3.99	16.5	2.78	534	115
1	2	67.3	41.5	2.9	100.2	3.92	122	0.85	2.41	16.5	2.07	238	102
1	2	75.7	46.3	1.9	98.5	4.76	192.6	0.93	3.11	16.8	3.44	449	136
1	2	67.3	43.8	5	98.4	4.27	188.4	0.83	2.86	15.4	3.19	240	87.4
1	2.72	78.2	49	2	98.4	5.12	124.1	1.24	3.53	16	2.95	332	106
1	2	63.8	36.6	2.5	67.5	4.86	183.6	0.94	3.21	15.2	3.47	367	81.7
1	2	64.4	41.1	1.4	57.3	5.21	145.2	1.07	3.78	14.5	3.27	308	117
1	2	71.3	45.2	3.2	65.3	3.51	167.6	1.01	2.16	17.5	2.68	242	117
1	3.36	64.1	37.1	5.6	110.5	3.63	136.8	1.16	2.28	16.6	2.29	398	93.9
1	2	78.6	47.2	4.5	133.4	3.28	130	1	2.04	15.9	3.79	348	111
1	2	62.6	28.6	1	63.1	5.02	202.3	1.14	2.94	16.7	6.07	487	109
1	2	67.2	40.4	1	84.8	4.71	150.9	0.74	3.33	17.1	2.6	374	103
1	2.58	76.4	44	4.7	67.9	4.2	129.7	0.98	2.55	15.7	3.33	337	167
1	2	69.4	39.8	2.1	86.4	4.51	0	0	0	16.8	2.93	288	97.5
1	2	57.9	36.4	2.8	147.1	3.12	132.1	1.03	1.54	16.5	2.49	244	77
1	2	68.6	44.2	2.3	160.4	3.79	168.5	1	2.39	16.3	4.05	286	114
1	2	63.3	38.9	1.9	313.9	6.98	212.2	1.51	4.58	17.4	4.3	283	83.4
1	2.37	59.3	43.3	5.4	78.1	2.72	141.4	1.21	1.29	15.7	2.77	237	81.8
1	2	62.2	44.7	3.1	86.3	3.66	114.7	1.41	1.98	16	2.27	214	99.7
1	0	41.7	19.6	0.4	90.7	10.23	268.1	3.74	6.42	20.1	4.49	227	117
1	2	65.8	44.1	2.8	70.2	5.24	178.3	0.94	3.58	17.2	2.94	182	117
1	2	56	39.6	2.1	124.3	4.06	118.8	1.03	2.75	15.2	2.63	299	85.3
1	2.29	64.6	37.2	2.1	92.6	4.67	128.7	0.88	3.38	15	3.7	371	116
1	2	73.2	43.3	1.8	92.4	4.38	175.2	0.58	3.19	14.9	3.62	431	127
1	2	65.7	39.8	1.7	109.8	4.05	150.5	0.65	2.88	17	2.9	358	104
1	2	72.8	43.2	2.4	87.3	3.5	110.1	1.21	2.03	15.1	2.46	355	75.8
1	2	63.2	34.4	0.7	59.4	3.86	204.8	1.28	2.28	15.6	3.12	379	83.1
1	2.78	64.3	42	1.9	671.7	3.65	193.1	0.75	2.3	16	3.21	300	93.7
1	2	68.5	43.1	0.6	65.9	5	164.9	0	0	16.1	2.48	185	92.2
1	2	66.7	44.1	3.3	66.2	5.81	187.6	1.09	4.12	15.6	4.03	361	132
1	3.52	60	32.6	1	107.5	4.61	214.4	0.84	3.03	16.1	4.94	217	131
1	2	64.1	40.1	1.9	138.8	3.33	131.7	0.74	2.29	16.1	2.81	168	103
1	2	64.5	40.7	3.5	77.8	5.78	176.3	1.58	3.94	16.6	3.15	405	101
1	2	80.8	45.5	3.4	91.6	3.01	139.1	0.91	1.89	15.8	3.04	552	106
1	2	73.6	44.7	1.7	111.4	0	145.3	0	0	14.3	5	541	115
1	2	43.1	26.3	1.3	134	5.9	133.4	1.03	4.37	15.3	3.47	326	100
1	2	57.7	28.9	2.4	180.5	5.02	193.4	0.95	3.38	18.1	3.96	784	120
1	2	57.9	38.1	2.4	210.2	3.27	179.6	0.63	2.17	16.2	3.5	292	107
1	2	58.7	34.3	1.3	233.6	4.96	173.5	0	0	17.6	4.61	185	95.4
1	2	64.2	36.3	1	215.7	6.84	116.4	0.68	3.37	16	5.06	569	135
1	2	67.1	43	2.1	125.1	5.26	197.7	0.87	3.62	16	2.65	253	77.5
1	2	69.5	42.1	1.9	75.6	5.25	145.2	1.44	3.42	15.1	5.03	432	128
1	2	74.6	46.1	3	201.3	3.81	173.8	0.72	1.77	15.2	3.42	418	115
1	2	67.3	34.2	1.1	49.9	4.04	194.4	1.52	2.06	16.7	4.92	158	98.4
1	2	52.4	31.7	2.6	92.4	3.86	263.1	0.89	2.6	16.1	5.31	296	178
1	2	73.1	42.2	2	65	6.93	195.3	0.85	5.43	19.7	2.86	334	192
1	2	37	19.7	4.6	144.7	9.51	397.9	1.59	7.43	19	3.93	512	93.1
1	2	32.3	14.1	1	98.8	15.61	232.8	1.46	13.02	19.8	5.75	505	74
1	2	68.6	41.4	4.3	219.9	3.96	265.8	0.9	2.1	16	5.48	316	119
1	2	57.7	41	1.4	234.9	4.03	201	0.72	2.77	15.8	3.17	173	91.4
1	2	62.1	40.7	2	79.7	4.88	126.2	1.03	3.05	16.3	2.61	237	94
1	2	63.2	43.4	7.1	90.3	3.79	137.6	0.83	2.3	16	3.88	141	131
1	2	59	36.4	2.9	78.3	5.21	280.8	1.76	2.97	15.2	3.05	227	134
1	2	69.3	42.9	1.9	74	6.43	179.3	0.95	4.47	15.2	4.7	179	177
1	2	72.7	46.8	2.7	236.4	4.5	215.3	1.11	2.65	15.7	3.08	133	97.2
1	2	67.7	44.8	4.1	80.3	4.59	154.8	1.14	2.82	16.1	2.68	242	96.5
1	2	56.8	35.1	2	102.4	4.73	213.2	1.45	2.98	18.2	6.55	95.3	134
1	2	58.5	37.2	2.4	147.3	5.92	322.9	2.1	3.41	15.6	3.17	218	102
1	2.15	63.7	35.4	1.5	111	4.84	180.9	1.07	2.71	14.9	6.3	189	142
1	2	73	45.6	1.8	114.2	6.52	194.4	1.08	4.33	16.2	3.58	247	134
1	2	62.2	41.9	2.8	92	4.35	150.4	1.2	2.8	15.5	3.52	239	139
1	2	54.2	37	3.3	79.1	4.38	161.7	1.27	2.86	15.9	2.77	279	95.4
1	2	55.3	36.5	1.7	55.4	4.69	163.7	1.64	2.7	17	3.19	198	86.7
1	2	71.4	40.5	1.6	173.8	4.9	139.1	1.09	3.44	15.6	5.66	207	121
1	2.51	88.7	46.1	1.8	165.7	4.12	135	1	2.62	15.9	3.96	242	110
1	2.14	68.5	34.3	1	259.6	3.75	139.3	1.08	2.34	15.9	2.8	726	64.8
1	2	72.4	34.3	2.6	83.7	2.66	103.2	0.58	1.62	15.1	4.97	142	132
1	2	71.1	35.9	3.2	480.3	3.94	168.2	0.92	2.65	15.5	6.71	302	110
1	2	47.4	28.8	2.6	83.5	4.08	204.6	1.63	2.38	16	2.33	212	48.1
1	2	51.5	24	0.1	106.3	11.33	171.6	1.04	8.3	15.9	5.99	341	150
1	2	60.5	33.7	1.1	274.2	4.12	142.4	1.14	2.47	15.8	4.68	140	101
1	2	62.9	39.4	1	179.8	3.94	113.8	0.59	1.63	15.6	4.49	184	92.7
1	2	60.8	44.1	2.9	45.2	3.57	132.3	0.64	2.18	14.5	3.67	180	106
1	2	68	44.1	3.7	211.9	4.11	166.9	0.99	1.99	17.2	3.61	379	111
1	2	66	39	3.2	57.1	4.78	140.2	1.13	2.86	16.7	3.8	460	112
1	2	61.8	39.5	3.3	90.3	5.3	154.1	1.7	3.08	16.4	8.8	174	99.1
1	2	64.3	36.7	1.2	118.7	4.76	170.1	1.26	2.99	16.8	5.06	229	91.2
1	2	51.2	20.7	0.8	50.2	5.75	160.5	0.94	3.84	22.4	8.1	372	124
1	2	70.4	40.2	2	79.2	3.15	139	0.76	1.82	16.7	4.41	24.5	125
1	2	36.8	12.7	0.8	75.5	7.22	176.4	0.72	3.75	18.6	7.2	158	88
1	2	69	41.6	3.6	132.4	3.65	0	0.93	2.29	16.2	3.27	371	106
1	2	61	38.5	2.5	101.2	4.19	139.8	0.99	2.85	16.2	3.11	146	94.5
1	2	68.7	39.5	2	73	4.71	147.5	0.92	2.89	16.7	4	238	133
1	2	58.9	40.1	1.4	117.5	3.81	203.6	0.7	2.18	16	3.14	302	122
1	2	67.4	41.6	1.1	43.8	5.53	139.6	1.29	3.87	13.3	3.4	215	78.8
1	2	73.5	45.5	2.6	73.7	4.88	204.4	1.05	3.23	17.8	9.3	231	149
1	2	29.4	13.9	0.1	144.1	11.31	175.3	0.99	8.82	17.5	9.77	133	122
1	2	67.4	38.3	5.2	93.6	5.45	146.1	1.27	3.73	17.9	3.09	181	78.9
1	2	64	40	3.5	77.6	4.31	170.5	0.82	3.03	15.9	2.78	221	128
1	2	76.2	47.8	2.4	101.5	6.04	153.7	1.16	3.47	16.5	2.94	187	124
1	2	69.6	41.4	0.9	82.9	5.42	177.1	1.19	3.57	16.6	2.75	241	102
1	10.99	40	19.3	1.1	170.8	0	238.4	0	0	20.4	3.89	129	105
1	2	58.8	36.5	1.4	122.9	4.56	194.3	0.93	2.62	15.3	4.28	115	138
1	2	57.1	36.3	1.6	67.8	5.17	744.9	2.17	2.8	16.2	2.54	164	120
1	2.59	67.2	44.4	1.2	138.2	5.33	144.8	0.71	1.37	16.3	3	182	141
1	2	67.3	39.2	2.3	84.3	4.01	129.4	0.77	2.97	16.9	3.5	445	132
1	2	64.2	43.6	3.4	89.5	3.68	145.3	1.08	2.29	15.4	2.85	273	102
1	0	48.3	22.8	1.9	84.6	8.94	148.5	1.36	5.04	18	7	287	154
1	2	84.7	45.9	1.5	62	5.63	140.2	0.83	4.18	14.7	3.72	475	126
1	2	58.1	34.7	3.1	59.7	3.51	166.6	1.05	2.19	15.2	3.39	180	102
1	2	53.4	34	2.1	71.6	6.53	186.6	0.95	4.68	18.6	5.32	157	140
1	0	60.9	37.7	1.9	140.2	4.45	170	1.24	2.78	15.7	2.86	235	87.7
1	2	64.2	42.9	2	69	5.2	164.8	0.81	3.68	16	3.13	225	132
1	2	60.1	40	1.5	135.4	5.49	139	1.19	3.74	14.5	4.94	142	110
1	4.46	77.7	44.1	1.2	188	7.05	186.4	0.95	4.19	15.5	4.55	254	161
1	2	33.9	16.3	0.8	122.9	9.89	261.8	1.78	7.08	18.9	6.29	205	107
1	2	70.9	45.5	1.4	103.4	4.84	99.5	0.86	2.05	15.8	2.45	307	116
1	2	67.7	42.1	3.7	123.3	4.24	150.4	0.86	2.92	17	3.26	157	116
1	2	69.7	42.5	1.7	134.8	3.86	143.5	1.19	2.22	15.9	2.84	84.1	96.4
1	2	62.1	40.4	3.6	104.6	3.71	152.3	0.86	2.4	14.6	3.87	249	111
1	2	67.5	38.6	1.1	107.8	6.23	155.7	1.15	4.16	15.6	3.69	329	67.5
1	2	62.3	39	2.6	121	3.99	159.4	1.03	2.81	16.4	2.73	273	88.6
1	2	73.3	47.3	2.6	54.8	5.23	163.4	0.96	3.45	15.7	2.8	246	120
1	2	77.4	48.8	3.2	69.8	4.31	186.1	0.64	3.09	15.6	3.61	141	137
1	2	69.4	39.2	1.8	182.6	4.23	125.7	0.75	2.83	15.8	4.07	274	113
1	2	80.8	42.5	1.2	164.7	4.57	185.4	0.98	3.17	16.2	3.7	394	119
1	2	55.3	24.5	1.3	182.7	3.6	344.4	0.65	1.69	15.5	4.33	234	23.8
1	2	65.6	34.2	1	57.7	3.95	191	1.19	2.53	15	4.85	309	50.3
1	2	56.6	34.1	1.9	68.1	6.05	150.5	1.11	4.22	16	3.9	282	29.5
1	2	54.2	23.5	1.5	55.2	4.57	147.1	0.44	1.65	15.9	7.52	407	20.2
1	2.99	50.4	24.6	1.3	54	5.04	379	1.66	2.9	16	3.23	265	28.2
1	2	45.8	26.5	1.5	71.9	3.51	134.3	0.85	2.1	17.8	4.2	299	62
1	2	46.2	22.4	0.8	175.6	6.92	352.5	1.01	4.63	16.4	3.55	156	16.3
1	2	43.5	17.4	0.6	44.9	6.94	136.4	1.06	5.4	18	4.83	196	18.6
1	2	53.5	27.2	0.8	102.4	6.77	258.3	1	5.39	15.7	5.19	255	27.5
1	2	54	26.6	1.5	119.5	6.41	266	1.28	4.09	16.2	3.84	287	44
1	2	49.8	24.7	0.1	153.6	8.59	193.9	2.38	5.6	15.5	4.68	308	82.8
1	2	67	35.5	1.2	58.1	6.75	402.7	3.03	3.67	15.5	5.15	186	112
1	2	74.6	34.9	1.5	60.7	4.49	208.6	1.05	3.11	16.2	5.36	370	74.1
1	2	60.3	29.5	1	71.7	2.81	93.8	0.98	1.54	13.8	3.62	225	46.3
1	15.89	35.6	15.7	0.6	122.6	8.78	206.5	1.01	6.4	16.3	6.8	163	55.1
1	4.11	58.4	35.6	2.7	67.5	2.91	204.2	0.82	1.97	16.6	2.33	284	85.4
1	2	79.9	42.2	1.7	48.1	4.6	216	0.95	3.17	16.7	3.22	263	35.2
1	2	54.4	23.3	0.8	64.2	9.36	245.5	1.07	6.99	16.4	5.92	298	62.7
1	17.97	51.9	16.3	0.4	62	5.38	157.3	0.96	3.86	18.8	4.7	317	22
1	2	31.3	15.9	0.2	91.3	10.87	204.2	1.17	8.34	15.8	5.03	115	34.2
1	2.75	39.4	19.3	0.6	364.2	5.75	305.3	1.08	3.49	17.4	3.62	152	28.4
1	2.79	76.5	36	1.6	256.6	3.64	156.7	0.72	2.53	24.7	3.73	504	87.8
1	2	72.6	44.7	3	142.2	5.42	130.8	0.86	3.72	16	3.19	205	109
1	2	71.6	46.7	1.7	82.7	4.9	154.7	1.12	3.23	15.3	7.3	209	179
1	6.48	70.4	43.3	2.8	145.7	5.13	173.9	0.77	3.2	16.5	3.08	192	132
1	2	66.8	43.7	2.9	135.9	5.31	127.2	0.82	3.57	15.5	3.29	139	89.4
1	2	71.5	43.7	3.3	92.3	6.08	175.1	1.07	4.25	16.9	3.31	168	113
1	2	61.6	39.9	3.6	76	3.13	132.5	1.14	1.92	15.5	2.11	198	88.4
1	2	58.6	37.6	2.6	48	2.64	151.9	0.6	1.69	14.1	3.32	127	90.4
1	2	61.4	33.7	1.9	146.9	3.88	209.3	0.93	2.64	17	3.49	231	17.9
1	2	61.9	26.2	1.7	254.6	4.87	269.2	0.75	3.04	17	3.49	1140	111
1	2	42.2	25.7	1.9	82.7	8.15	301.4	2.56	5.37	17.3	4	148	95.4
1	2	46.5	29.6	0.8	66.5	7.22	215	1.25	4.96	14.9	3.77	109	68.3
1	14.17	47.8	23.9	0.6	55.7	8.12	187.8	1.42	5.54	18.5	4.76	199	97.1
1	70.39	47.2	30.3	1.5	54.8	4.14	165.1	1.18	2.68	16.5	3.5	163	101
1	76.99	43.5	26.2	3.1	71.9	5.24	289.4	2.6	2.74	16.3	7	97.8	119
1	218.83	42.1	22.8	0.6	62.2	9.66	171	1.44	7.52	17.3	4.42	286	111
1	124.83	42.2	21.6	2.5	130.1	10.51	243.2	1.6	7.73	16.2	6.07	279	139
1	48.25	45	26.8	2.9	83.6	7.18	135.9	1.33	4.39	16.5	4.66	185	95.9
1	100.86	40.2	23.1	1.4	50.1	7.28	163.2	0	0	17.1	5.87	92.5	121
1	385.13	51.1	21.5	2.2	136.9	9.79	510.9	1.98	6.81	17.3	4.83	189	87.8
1	2	55.8	35.1	2.9	78	7.04	148.8	1.2	5.18	17.7	2.87	207	111
1	213.01	34.1	17.3	0.9	93.4	8.01	0	1.34	5.62	18	3.94	262	87.2
1	9.05	53.9	31.5	1.2	66.2	10.73	168.7	1.09	8.24	18.9	3.83	244	112
1	9.2	46.6	23.3	1.4	89.3	10.39	317.7	2.45	6.97	21.4	4.34	258	110
1	2	42.7	21.4	2.8	65.5	5.53	183.6	0	0	18.3	6.14	128	109
1	205.51	39.5	19.7	0.7	57.8	8.32	148.4	2.49	5.55	18.7	4.02	255	82.6
1	25.2	64	31.9	1.7	78.4	6.56	164	0.94	3.86	17.8	6.4	211	189
1	2	45.3	27	0.6	93.2	8.82	169.4	0.86	5.86	16.8	4.98	235	107
1	138.27	36.4	17.5	1	61.3	7.21	144.2	1.39	5.19	17.3	5.62	173	116
1	2	60.6	20.5	0.6	58.4	7.28	537	1.44	5.14	21.2	13.43	168	166
1	59.87	44.2	21.8	0.8	47.5	5.77	175.1	1.5	3.58	16.4	5.87	283	110
1	521.91	40.8	22.2	0.6	75.3	9.4	230.2	1.44	7.14	18.3	3.85	311	103
1	2.54	69	36.2	1.2	60.7	5.81	187.4	1.46	3.98	17.6	4.15	295	132
1	41.58	46.4	23.1	0.7	118.8	9.73	219.6	0.91	7.54	18.7	7.1	326	153
1	587.37	53.7	17.7	0.7	84	6.79	170.2	1.75	4.77	16.4	6.07	426	126
1	2.63	59.3	32	2	72.1	6.33	159.4	1.4	4.48	17.5	4.89	124	122
1	4.29	55.3	30.7	0.9	50.2	7.74	151.8	1.96	5.5	15.6	3.98	345	90.2
1	2	66.9	40.7	5.4	68.7	3.95	161.5	1.43	2.37	16.1	2.44	180	114
1	69.93	58.7	35.3	2.5	92.6	4.46	129.9	0.93	3.05	15.7	3.23	188	97
1	154.84	44.6	25.6	1	75.9	7.13	173.2	2.16	4.91	17.1	4.7	224	102
1	3.07	38.5	25.3	2.2	63.8	7.51	0	1.27	5.51	17.2	3.25
1	367.65	46.3	25.3	1.1	88.8	10.2	163.7	1.05	7.16	19.2	6.54	300	147
1	8.82	45	28	1.9	74.1	5.47	161.1	1.64	3.42	16.1	4.42	184	115
1	174.01	42.7	21.1	1.6	97.7	9.23	211.4	1.85	7.17	17	6.81	340	129
1	68.87	38.4	18.3	0.2	53	8.48	154.2	0.96	6.08	18.7	6.54	251	126
1	213.16	34.7	17.1	1.3	65.2	13.68	197.5	1.33	7.84	16.8	5.92	365	244
1	2	58.7	32	1.4	48.3	6.03	129.7	1.52	4.16	17.2	4.98	335	109
1	19.01	54.9	36.5	2.7	55.9	5.67	228.8	2.04	3.36	17	3.92	147	138
1	2	55.3	31.6	2.6	76.6	5.26	137.5	0.97	3.86	16	4.15	367	109
1	9.54	41.7	21.6	2.1	43.6	4.44	199.9	1.35	2.45	17.9	6.81	234	124
1	2	48.2	29.5	1.5	60.6	4.41	157	1.56	2.58	16.1	4.53	252	124
1	3.86	65.4	39.7	2.7	71.8	5.59	190.9	0.98	2.8	16.7	3.08	226	141
1	5.24	30.6	16.5	0.9	73.3	8.73	156.3	1.5	6.31	16.5	5.36	225	99.8
1	44.93	68.7	40.1	2.2	61.4	5.99	146.5	0.91	4.39	14.9	4.11	272	89.5
1	157.19	36.2	14	1.4	82.3	6.27	214.6	0.99	4.7	17.3	6.63	302	67.2
1	655.68	53.1	32.6	4.6	106.4	6.24	250.4	1.87	4.18	18.1	5.24	249	91
1	186.74	64.9	34.7	0.5	64.9	5.1	172.3	2.17	2.96	17.1	6.07	232	139
1	3.12	66.2	36	3.7	74.3	3.54	107.3	0.75	2.35	16.5	3.52	279	105
1	159.07	51.5	30.9	2.6	84.2	4.28	152.7	0.81	2.54	16	5.72	148	150
1	2	60.4	37.1	1.2	43.4	4.84	141.5	1.22	3.19	15.5	3.97	127	139
1	2	57.1	31.9	12.7	175.6	2.8	182.3	0.9	1.34	17.4	3.54	277	108
1	2	51.8	30.8	2.9	54.3	6.44	189.6	1.08	4.38	16.7	5.06	193	159
1	8.78	53.8	27.8	2.4	56.6	6.07	201.1	1.65	3.89	16.5	5.5	224	137
1	2	50.2	20.9	0.7	49.2	5.51	127.7	0.91	4.24	20.6	8.66	305	159
1	54.34	44.7	17.4	1.6	82.6	12.91	264.1	1.67	9.47	19	5	212	178
1	74.1	55.2	29.8	1.8	55.5	7.27	216.4	2.21	4.58	18.8	5.36	168	121
1	252.67	47.5	29	0.7	57.6	4.83	137.4	0.78	1.83	15.4	6.07	203	176
1	49.28	43.5	25.6	1.9	87.6	7.68	220.5	1.23	5.95	17.2	4.32	176	114
1	2	47.2	25.3	0.9	59.3	6.87	215.6	1.58	4.93	16.8	5.99	167	115
1	16.29	32	16.6	1	101.9	8.44	333.6	1.33	6.03	17.7	6.22	172	82.9
1	2	39	16.4	0.3	151.7	13.57	249.5	1.99	11.18	22.5	6.56	177	93.9
1	2	57.6	32.8	1.2	79.2	5.91	163.8	1.34	4.09	16.3	3.84	141	106
1	272.24	39.4	18	0.5	105.6	8.31	223.8	1.53	6.14	17.1	7	273	131
1	43.74	47.8	22.8	1.2	86.4	5.31	167.2	0.69	3.76	16.8	5.18	273	109
1	2	65.6	39.3	2.5	54.7	4.39	150.2	1.66	2.64	16.2	2.99	114	86
1	2	55.1	29.2	1.4	80.5	9.75	355.4	3.23	6.23	19.8	3.59	214	133
1	493.97	46.8	23.2	0.5	59.9	8.13	187	2.75	5.45	17.3	4.18	195	97.4
1	219.19	36.1	18.1	0.6	50	7.8	145.2	2.1	5.64	17.8	5.24	165	103
1	35.45	63.9	37.1	1	64.3	7.93	0	1.95	5.9	16	5.47	238	111
1	2	65.7	36.1	1.9	69.8	5.29	138.9	0.81	3.6	15.9	4.03	181	132
1	2	69.5	40.2	1.7	165.7	5.42	152.7	0.87	3.98	16.3	4.42	374	136
1	81.65	39.9	20.9	1.2	82.3	7.36	211.3	1.25	5.4	18.2	7.41	252	128
1	2	52.2	31.2	1.2	69.7	6.75	211.2	1.39	4.7	14.8	4.83	243	106
1	2	49.1	27.1	1.9	58.5	5.41	155.8	1.66	3.46	14.6	4.84	408	127
1	173.46	53.8	33.2	1.1	69.5	7.49	172.7	1.79	4.83	17.8	4.74	249	111
1	2	48.3	32.9	2.1	76.4	6.3	283	1.27	4.29	15.8	2.75	101	116
1	2.33	58.4	32.6	1.4	60.8	7.16	162.6	1.32	5.24	14.9	5.3	78.8	88.2
1	2	63.3	36.1	1.5	145.8	4.21	0	0.62	2.35	16	6.37	189	174
1	19.88	43.3	23.8	1.4	72.8	5.13	163.8	1.11	3.75	16.9	4.95	138	117
1	83.34	48.5	23.5	0.4	61.7	5.55	142.7	1.2	3.77	16.8	5.72	356	121
1	2	54.5	29.5	1.3	113.7	5.92	301.3	1.01	3.98	17	6.14	277	131
1	234.58	38.1	23.8	1.2	44.2	6.65	204.9	1.82	4.24	17.3	5.11	97.2	111
1	125.74	61.3	40.3	2.3	67.1	7.98	199.7	1.39	5.35	16.3	3.17	114	97.4
1	106.05	48.3	25.4	1.9	75.5	5.62	154	0.95	3.9	18.7	4.1	386	103
1	82.35	44.7	20.3	1	105.6	4.73	192.1	1.71	2.74	16.9	7.93	328	122
1	237.28	47.6	25	0.7	90.3	11.63	226.6	1.27	9.39	19	5.54	597	117
1	173.57	41.3	21	0.9	61	11.29	205.7	1.18	9.06	18	6.37	358	108
1	102.27	38.8	19.7	1.4	97.6	5.99	207.3	1.3	4.39	19.5	5.54	145	140
1	2	50.7	29	1.7	76.3	8.48	147.8	1.16	5.8	18.6	3.97
1	29.76	30.6	17.6	0.6	77.8	11.07	343	1.35	8.94	16.9	3.16	79.5	84.8
1	588.39	47	29.7	0.7	124.9	6.38	188	1.31	4.21	15.9	4.7	54.8	85.8
1	7.58	36.8	19.3	0.5	99.4	12.44	161.1	1.82	10.25	18.4	5.59	140	91.5
1	17.61	52.8	29.9	0.1	69.3	7.49	199.4	1.65	5.6	17	3.08	223	81.1
1	32.17	56.4	32.5	1.4	68	5.76	205.5	1.23	3.19	15.6	3.53	215	106
1	2.48	53.3	31	1.4	59.3	6.08	220.1	1.38	3.98	16.7	4.16	123	104
1	68	43.4	26.8	1.8	56.9	6.56	142.8	1.41	4	16.8	4.45	87.1	108
1	11.28	31.1	15.1	0.1	74.5	14.81	0	1.87	11.87	16.4	5.05	198	95.4
1	2	42.2	22.6	1.5	70.1	10.83	289.2	2.93	7.37	18.1	5.25	107	95.1
1	44.17	52.4	23.7	0.3	88.5	8.3	221	1.85	6.1	15.7	5.08	265	121
1	6.14	70.4	42.4	1.4	81.5	5.39	254.1	1.38	3.72	15.5	3.38	191	116
1	6.75	39.9	17.1	0.8	84.2	11.45	249.7	2.84	8.21	19.7	9.41	195	152
1	43.08	44.3	24.4	0.1	59.9	5.7	221.8	1.01	4.11	17.2	5.81	230	89
1	4.87	83	43.9	3.3	74.5	3.28	138.3	0.8	2.05	15.5	3.21	256	87.2
1	10.64	52.8	28.3	1.4	74.1	0	153.2	0	0	16.2	3.75	288	91.7
1	44.68	42.5	27.5	1.6	72.3	4.9	174.2	1.1	3.45	17.6	3.07	88.2	82.9
1	2	56.4	39	3.6	52.9	5.65	403.6	2.2	2.95	16.4	2.77	158	132
1	2.33	47.9	28.4	1.6	74.8	5.51	156.3	0.85	3.35	17.4	5.74	129	119
1	121.9	49.4	19.8	0.2	97.4	12.58	246.6	1.57	10.27	19.2	5.54	212	115
1	187.34	44.4	22.8	1.2	89.8	8.15	159.3	1.41	6.15	18.7	5.94	271	137
1	27.99	37	24	2.1	131.3	7.9	322.3	1.91	5.38	18.9	2.95	171	76.5
1	23.52	48.8	27.6	1.9	57.1	7.8	149.3	2.02	5.77	17.3	3.65	210	97.5
1	72.62	33.8	14.9	0.3	94.9	8.94	180	0.72	6.82	17.6	7.2	134	131
1	23.47	42.1	22.1	0.5	62.2	7.11	178.5	1.26	3.04	17.5	6.98	94.3	151
1	154.78	40.3	17.4	1.2	123.3	7.33	205.1	1.16	5.55	18.3	6.89	329	125
1	302.2	37.8	20.5	1.2	79.3	6.65	194.8	0.99	3.7	17.4	4.87	227	124
1	77	44.8	23.4	0.7	69.8	8.98	175	1.11	6.93	17.3	4.36	198	73.9
1	4	40.6	24.5	2.1	74.2	6.1	291.5	3.03	2.93	15.6	3.47	157	73.8
1	67.14	37.2	23	0.7	72.7	5.17	216.4	2.93	2.14	19.1	5.92	166	87.7
1	2	48.1	25.9	0.7	44.6	6.58	202.7	2.28	3.32	17.1	2.49	247	79
1	10.94	71.6	46.8	4.3	76.2	4.16	135.7	1.23	2.42	15.9	3.25	192	102
1	523.54	44.5	20.8	2.5	52	3.52	174.3	1.31	2.14	16	7.75	278	116
1	96.88	40.7	18.8	0	57.2	8.45	173.1	0.96	6.45	18	7.1	107	125
1	2	51	31.5	2.7	50.5	5.75	160.6	1.31	3.98	16.4	3.73	131	105
1	1500	50.9	25.7	0.9	51.7	5.4	213.1	1.83	3.47	17.6	5.24	307	118
1	7.99	65.1	42.6	1.4	91.3	7.2	289.9	1.23	4.66	17.4	4.78	151	127
1	10.19	42.6	30.2	2.3	91.1	6.37	332.4	2.02	3.88	16.8	2.41	143	91.1
1	2	52.7	21.1	1.3	93.9	4.54	122	1.41	2.92	16.9	7.52	425	94
1	93.34	38.6	20.1	1.2	94.6	7.15	230.1	1.18	5.27	18.2	4.98	181	117
1	120.21	46.2	27.6	2.9	93.2	8.02	195.1	1.83	6.04	16.5	4.03	128	102
1	119.73	47.3	27.1	0.6	86.5	9.58	140.8	1.15	1.73	16.3	4.7	337	113
1	121.42	40.8	20.4	0.1	94.7	7.57	191.8	0.9	5.15	19	5.99	250	130
1	126.53	38	23.5	0.9	71.1	6.65	180.7	1	4.22	16.6	4.2	181	101
1	76.16	36.7	20.8	0.4	66.6	9.42	197.7	2.07	6.8	15.7	4.74	159	128
1	2	72.4	41.4	0.6	67	5.08	113.2	0.88	3.49	15.3	3.8	199	147
1	2	48.4	29.9	1.1	68.1	8.06	153.4	2.05	5.23	17	3.72	149	117
1	202.14	47.1	25.1	1.2	119.3	10.09	148.5	1.69	7.38	17.6	3.87	202	110
1	22.77	38.4	19.1	1	76.7	8.44	184.5	1.3	6.67	17.6	6.45	268	133
1	82.72	61	35.2	1.1	55.3	6.75	165.5	0.96	3.02	17.1	4.18	277	146
1	348.21	58.1	31.3	1.7	59.3	4.1	0	0.87	2.09	15.9	5.86	293	141
1	301.19	66.4	32.3	0.3	61.7	5.06	190	1.17	3.42	16.8	3.83	152	80.3
1	111.92	43.4	26.7	1	83.3	8.3	171	1.18	5.69	18.8	4.16	232	127
1	13.13	55.6	33.2	1.4	65.6	6.53	126.9	1.3	4.87	15.6	3.6	181	112
1	2	43.2	22.3	1.9	84.5	10.13	152.6	0.95	5.71	18.2	6.86	320	170
1	113.85	31.5	16.8	1.1	64.9	8.37	205.2	0.99	6.32	17.8	4.16	111	107
1	7.2	47.6	25.2	1.4	70.4	4.36	187.5	1.43	2.91	15.7	4.38	421	96.1
1	31.27	0	0	0	0	0	0	0	0	16.1	5.2	221	141
1	80.31	56.6	35.4	2.6	55.1	6.72	163.3	1.35	4.58	15.6	3.43	111	123
1	2	70	33.9	1	65.7	7.85	190.8	1.55	5.47	17.3	4.43	306	103
1	2	61.1	34.4	1.8	45.5	5.53	170.9	1.2	4.15	16.7	5.04	401	151
1	2	38.2	25	1	72.3	6.54	168.2	1.36	4.46	20.3	3.14	211	104
1	5.69	38	20.9	1	54	10.97	0	2.29	7.84	16.2	3.72	133	82
1	21.14	42.1	23.5	2.5	89.8	4.72	163.7	0.96	3.01	16.4	3.52	248	83
1	75.84	43.6	23.6	1.3	55.4	5.7	196.8	1.54	3.77	15.9	3.9	161	107
1	94.54	40.6	20.6	1.1	71.4	6.76	163	1.52	4.76	17.1	4.59	218	116
1	136.13	48.3	20	0.4	58.8	8.73	229.4	0.82	6.91	17.9	6.62	159	175
1	2	68	40.1	1.7	73.4	5.78	115.7	1.52	4.16	15.4	2.61	249	106
1	7.52	42.6	24	0.5	54.6	12.94	256.4	2.86	10.06	16.8	5.85	171	135
1	83.03	49.3	25.4	2	112.4	4.6	194.6	0.89	2.9	16.4	5.79	340	127
1	80.1	59.9	33.8	2.8	56	4.9	142.1	0.87	3.1	16.8	3.25	385	113
1	2.33	51.4	17.4	0.3	86.1	11.78	233.7	1.41	9.3	19	7	288	117
1	139.95	46.8	23.3	0.9	61.3	6.59	170.7	1.01	4.78	17.6	6.14	178	130
1	117.86	56.5	27.1	2.5	84.4	0	197.9	0	0	18.2	6.48	123	121
1	2	66.4	35.9	4.9	40.5	4.23	145.6	1.33	2.39	15.2	3.68	169	97
1	132.7	60.4	34.7	1.3	63.1	5.93	179.4	1.86	3.71	16.6	3.17	173	114
1	97.72	28.9	14.1	1.4	70.1	7.05	169.9	0.95	5.78	15.6	5.53	109	84.2
1	2	42.7	17.4	0.7	77.3	6.84	130.8	1.22	5.01	17.3	6.71	388	27.5
1	2	60.9	40.4	4.9	83.3	4.08	157.2	0.86	2.82	15.3	2.86	211	101
1	33.59	56.3	32.8	1	112.4	7.92	231.7	1.25	5.74	17.9	4.84	164	109
1	2	58.3	37.7	2.1	69.7	5.58	165.7	2.08	3.23	16.2	4.57	403	103
1	49.96	42.7	22.9	0.8	76.7	8.29	236.8	1.8	5.35	18.2	2.86	95.3	89
1	253.21	45	19.3	0.4	50.3	8.95	184	2.01	6.51	19.2	4.83	211	86.5
1	3.1	54.2	32.4	1.1	64.4	4.65	160.2	0.85	3.33	17.7	3.89	329	107
1	2	47.5	23.9	1.1	54.1	4.16	163.5	1.02	1.9	16.4	4.63	432	97.1
1	246.21	48.1	24.9	1.2	49.6	4.56	144.6	1.02	3.11	15.3	4.89	208	83.6
1	169.41	44.3	20.3	0.8	58.5	10.86	252.5	1.26	8.43	15	6.07	178	89.7
1	63.83	44.6	17.2	1.7	70.1	9.24	171.1	1.01	7.56	17.1	6.07	195	100
1	62.1	32	16.8	1	76.9	12.98	185.6	0.68	3.3	16.2	5.19	51.1	81.2
1	61.87	50.9	31.7	2.3	89.4	4.54	126.6	1.76	2.41	17.2	2.81	108	88.5
1	2	53.7	26.6	1.5	41.3	8	230.2	1.84	5.79	16.6	6.55	190	132
1	93.6	55.3	30.5	0.9	51.8	6.29	193.6	1.76	4.33	17.6	4.87	115	96.2
1	278	53.9	28.3	1.7	66.9	7.01	231.8	1.11	3.62	18.8	4.34	331	132
1	2	58.3	33.5	1.6	53.8	5.26	141.5	2.17	2.94	16.4	3.52	139	82.4
1	2	60.5	20.2	0.9	84.5	7.98	220.3	1.46	5.9	18.9	12.02	274	177
1	23.68	38	19.6	1.4	93.5	5.36	145.1	1.07	3.78	19.2	5.42	241	121
1	126.06	42.9	20.8	1.4	84.5	5.71	172.8	1.45	3.85	18.8	3.72	324	117
1	2	41.2	25.4	1.2	74.2	4.39	170.9	1	2.85	16.2	5.2	191	107
1	4.12	60.2	37.3	2.9	72.7	5.35	237	1.79	3.08	18.1	2.94	149	106
1	42.03	50.5	25.5	2	94.3	6.25	150.7	1.36	4.68	17.9	5.92	241	119
1	2	42.2	28	1.6	65.4	4.21	141.5	1.58	2.5	17.1	3.62	175	117
1	50.41	58.6	34.8	1	85.4	6.23	181.9	1.1	4.07	16.3	4.39	157	119
1	2	73.2	42.8	2.7	100.2	4.38	179.1	1.34	2.75	16.2	3.21	170	113
1	762.12	51.3	26.1	0.7	52.2	6.76	150.4	1.71	4.58	32.2	4.2	280	142
1	495.85	42.5	19.3	1.1	60.4	6.23	189.7	1.11	3.69	18.9	5.47	273	125
1	162.68	42.7	23.3	1.3	69.1	9.53	153	1.56	6.54	18.9	3.77	152	101
1	24.26	47.4	28.4	2.3	75.2	4.3	178.8	1.01	2.83	17.7	3.89	217	114
1	2	62.5	40.6	1.8	109.7	0	137.6	0	0	15.9	3.96	191	110
1	50.35	47	26.3	1.2	56.8	6.53	178.5	1.18	4.17	16.8	5.27	262	133
1	2	45.6	24.3	0.8	53.1	15.03	225.5	2.48	10.78	19.1	3.66	202	73.7
1	53.43	44.3	22.9	1.3	73	9.59	260	1.55	6.71	17.6	4.83	99.9	96.5
1	2	55.9	31.2	0.6	55	4.79	176.9	1.4	2.65	18.9	4.49	167	150
1	168.03	43	18.4	0.8	88.5	6.92	198.9	0.73	4.26	18.8	7.34	184	116
1	86.52	42.3	25.2	1.9	63.2	3.77	157.5	0.93	1.96	18.2	3.31	180	95
1	4.98	36.8	19.7	1	58.8	7.49	156.7	2.32	4.75	18.4	4.21	83.4	124
1	47.31	61.9	26.6	1.2	61	9.66	184.6	0.99	7.93	16.1	5.15	279	126
1	2.65	68.5	35.1	1.3	77.3	4.9	221.7	0.97	3.53	15.8	6.29	268	133
1	141.34	52.1	27.7	1.1	83.8	6.6	143.3	1.53	4.71	17.1	3.34	360	109
1	141.9	42.1	17.5	0.3	123.4	5.8	289.2	0	0	18.3	5.68	178	116
1	2	55.5	35.1	3	108.4	4.48	148.7	0.92	2.83	16.3	3.4	197	94.5
1	2	45.9	26.8	2.9	61	3.68	332.6	1.83	1.46	15.6	4.89	132	101
1	479.07	51.2	25.8	2.4	158.4	8.05	221.2	0.89	5.96	19.7	5.27	189	128
1	328.27	48.6	25.5	1.1	60.2	9.42	144.2	1.24	6.86	18.3	4.38	189	149
1	0	45.5	26.3	2.4	55.1	5.79	169	2.03	3.67	17.2	4.27	200	89.3
1	187.44	53.9	26.6	0.6	61.3	5.71	207	1.29	4.11	15.5	5.08	159	86.5
1	109.4	37.8	19	1	61.6	5.86	253.2	2.06	3.48	17.8	3.98	189	93.7
1	14.36	46.5	27.4	1.4	70.9	5.9	291.9	2.11	3.58	16.6	4.44	185	134
1	3.87	34	18.3	0.8	93.6	7.36	192.6	1.07	5.48	19.8	5.72	288	122
1	33.88	49.5	29.8	1.2	54.8	7.11	228.7	1.32	5.31	16.5	5.36	122	123
1	10.94	54.6	27.4	1	50.6	6.45	176.5	2.02	4.28	16.6	5.31	289	142
1	132.37	43.9	22.6	0.8	96.2	11.28	292	1.2	9.43	17.2	7	190	142
1	118.02	40.4	22.1	0.6	71.3	9.05	187.5	0.91	6.78	18.3	5.62	247	139
1	50.18	40	26.3	2	68.8	3.32	174.2	0.83	2.01	16.4	3.55	94	84.2
1	2	66.8	37.8	0.4	45.6	5.65	137.5	1.52	3.6	15.2	3.05	207	112
1	2	54.9	31.3	1.4	67.5	6.87	234.7	2.37	4.58	15.4	3.82	120	85.7
1	32.18	34.8	17.3	0.4	56.7	10.25	213.5	1.33	8.32	15.1	7.1	175	103
1	165.64	36	15	0.3	89.8	10.16	178.8	1.1	8.09	17.1	5.54	92.9	107
1	24.69	57.5	35	1.4	76.2	5.33	161	0.84	3.61	17.3	3.44	138	124
1	2	63.7	36.7	2	45.5	4.76	132.5	0.94	3.2	16.3	3.15	382	98.6
1	2.16	67.1	31.6	0.5	41.5	7.74	123.2	1.13	5.77	17.9	3.75	168	109
1	107.66	41	22.5	3.4	76.4	6.11	201.2	1.41	3.98	18.9	5.87	181	103
1	502.62	33.8	14.5	0.6	97.5	11.51	216.4	1.01	8.96	19.3	5.82	239	115
1	2	60.5	37.2	2.4	77	5.28	201.2	1.41	3.7	16.2	3.25	163	119
1	68.46	49.6	28	1.5	77.8	6.45	159.9	1.13	4.05	16.2	3.01	107	95
1	6.49	51.6	33.1	1.9	70.6	4.01	163.2	0.98	2.84	15.8	4.27	236	77.4
1	549.89	43.4	24.8	1.1	58.8	6.2	163	1.62	4.41	17.1	3.5	306	82.3
1	463.12	52.8	27	1.1	50.7	10.25	243.6	2.74	7.28	17.7	8.55	278	169
1	71.78	57.3	35	2.5	91.9	6.17	214.4	1.53	4.34	16.3	4.3	132	126
1	2	47.8	23.4	1.3	80.4	9.56	200.8	1.32	7.39	19.5	5.41	301	126
1	6.51	43.1	21.7	1.2	74.3	5.21	140.8	1.34	3.78	15.9	3.84	225	101
1	15.05	52.2	33.3	1.2	61.9	5.09	190.2	0.78	3.48	16	4.58	218	119
1	2	39.7	23	1.1	98.7	5.59	194	3.27	2.47	17.4	3.3	119	97.6
1	2	67.7	39.9	1.4	41.8	5.16	158	1.79	3.3	15.9	6.14	230	117
1	2.08	58.9	33.2	1.3	72.1	8.06	166.6	1.03	5.92	20.1	5.78	284	146
1	61.83	58.6	33.2	1.1	51.5	8.24	176.2	2.26	5.89	16.5	4.45	127	105
1	3.26	31.9	17.4	0.7	231.5	11.75	246.4	1.31	9.14	16.3	7.75	173	84.3
1	7.21	52.3	29.2	1.4	76.4	9.85	323.5	1.92	6.73	16.6	4.9	98.7	129
1	2	64.5	39.7	3.2	98.4	4.5	170.5	1.13	3.09	16.1	3.98	227	126
1	1500	41.8	23	1.9	215	11.19	331.4	2.19	8.58	19	4.46	266	105
1	2	35.9	17.9	1.6	173.8	4.45	197.1	1.02	3.02	17.7	4.84	330	86.2
1	2	45.3	24.1	0.5	126.7	0	172.7	0	0	15.7	3.52	254	7.96
1	2	50.8	22.2	1.1	134	6.66	208.6	0.98	4.43	17.3	4.78	154	81.4
1	2	58.3	35.1	4	50.9	4.22	193.5	1.28	2.52	17.4	3.47	131	74.7
1	2	38.1	24.9	0.6	97.1	9.01	199.9	0.97	7.25	15.7	4.52	167	50.4
1	2	43.6	25.1	1.4	70.4	5.9	0	1.69	4.04	16	3.56	193	76.4
1	2	48	25.7	1.6	107.9	3.89	155.3	0.94	2.27	16.5	3.79	166	83.1
1	3.53	53	35.1	1.1	262.8	2.59	200.2	0.7	1.52	15.5	3.47	186	76.4
1	2	65.9	41.6	3.6	166.6	2.67	155.5	1.21	1.42	13.8	3.19	174	95.9
1	2	70.9	43.2	3.6	117.6	4.12	169.5	0.84	2.57	17.1	2.71	136	91.7
1	2	70.4	39.3	1.7	169.1	3.79	122	0.67	2.6	15.8	4.16	169	62.5
1	2	35.5	15.5	1.3	115.2	8.16	253.6	1.6	6.16	17.8	6.3	329	69.4
1	2	63.2	37.4	5.9	85.7	3.03	156.3	0.69	1.74	15.7	2.38	252	77.8
1	2	62.7	41.9	3.7	81	3.68	157.7	1.08	2.31	15.2	4.62	172	127
1	2	69.4	47.9	4	102.1	4.87	152.2	1.09	3.2	16.2	2.45	112	104
1	2	65.1	41.4	2	66.8	5.09	166.1	1.57	2.97	15.4	4.13	219	114
1	2	57.7	41.5	7.2	85.6	3.34	165.7	0	0	14.7	3.36	89.8	128
1	2	74.8	45.5	7.2	110.3	3.29	153.2	1.07	1.92	17.1	3.38	416	138
1	2	39.9	28.7	3.5	90.4	4.31	193.1	1.06	2.62	16.1	3.64	55.6	68.9
1	2	58.5	26.3	0.9	121.6	7.01	235.5	0.93	4.8	18.4	5	246	131
1	2	51.1	27.1	3	122.9	4.01	208.6	0.86	2.9	15.5	4.3	627	79.8
1	2	49.5	30	0.9	407.8	7.2	202.2	0.79	4.14	15.6	5.59	169	123
1	2	65.7	41.6	1.3	88.5	5.75	137.3	1.17	3.92	14.9	4.27	285	116
1	2.87	47.5	20.1	1.1	232.6	6.3	201.1	1.35	4.05	17.1	3.66	162	71.4
1	2	66.4	42.2	1.8	93.9	5.09	157.6	1	3.32	17.9	3.91	246	110
1	2	60.1	34.5	4.5	73.3	6.06	149.4	1.25	4.24	16.1	5.01	330	111
1	2	73.1	40	2.7	231.8	3.96	139.8	0.78	2.64	15.4	4.13	408	91.4
1	2.08	64.5	39.4	1	149.7	6.01	191	0.72	3.51	16.4	4.83	132	86.5
1	2	56.7	25.8	0.7	81.2	5.6	448.2	1.19	3.45	17	5.68	263	105
1	2	69.9	41.9	3.1	124.7	4.74	345.5	1.35	2.91	16.1	4.2	209	110
1	2	60.1	33.5	2	92.8	3.7	147.5	0.66	2.47	15.5	3.54	317	101
1	2	59.4	38.4	1.1	117.2	5.02	169.5	0.55	3.85	16.8	5.3	155	128
1	2	54.4	31.6	0.6	125.1	7.52	249	0.96	5.5	16.9	7.29	244	138
1	2	64.3	34.2	1.4	116.7	5.28	315.6	1.04	3.74	17.2	4.72	434	97.5
1	2	61.3	34.3	0.6	121.9	5.66	201.2	0.82	2.87	15.4	4.95	286	102
1	2	45.1	20.4	1.1	141.2	10.08	294.8	1.21	7.82	15.2	4.5	300	88.4
1	2	60.3	36.2	1.5	105.7	5.45	196.6	1.06	4.07	16.7	4.3	247	95.5
1	2	56.5	37	0.6	151.2	4.89	173.8	0.92	3.48	15.6	4.62	56.8	102
1	2	61.6	35.8	0.5	101	3.95	275.9	0.87	2.78	14.9	3.27	153	139
1	2	67.2	39.9	2.1	88.3	5.03	162.7	1.09	3.36	15.6	3.6	146	108
1	2	50.4	31.4	1.2	71.4	3.19	180.1	0.93	1.54	16.3	4.13
1	2	66.1	29.1	0.6	292.2	3.74	165.4	0.71	2.84	16.9	6.72	180	112
1	2	65.6	29.5	1.7	53.1	4.12	176.4	1.09	2.45	16.2	7	457	133
1	2	48.3	28.3	0.6	275.2	5.67	251.4	1.5	3.93		7.1	259	93.6
1	2	50.4	30.1	0.5	370.4	5.03	249.8	0.78	3.61	16.1	5.08	365	79.5
1	2.02	58.6	33.9	0.4	138.9	4.16	247.8	0.66	3.12	16.2	3.58	50.8	90
1	2	67.1	36.6	1.1	132.6	4.96	173.6	0.89	3.39	15.3	4.65	263	104
1	2	61.1	44.9	2.1	100.9	3.7	162.2	0.69	1.37	15.1	3.11	108	102
1	2	63.1	39.5	3.3	84.9	3.62	148.1	0.72	2.44	16	3.47
1	173.74	50	28.7	0.7	133	13.47	262.4	1.58	10.08	18.9	8.65	209	125
1	3.14	46.4	31.7	0.8	232.5	4.86	220.6	1.6	2.88	16.5	5.08	127	97.7
1	2	60.3	38.1	1.4	106.2	8.28	254	1.5	6.28	16	5.73	199	114
1	2	67.5	38.9	2.9	95.5	6.2	218.5	1	4.64	16.4	2.86	160	118
1	2	50	25.6	0.6	233.2	6.54	239.2	1.72	4.39	15.7	7.73	196	117
1	2	58.2	36.3	1.5	152	6.69	194.6	1.13	4.96	16.3	5.24	117	115
1	2	55.6	36.6	6.6	89.9	3.33	0	0.66	2.22	14.9	4.68	118	110
1	2	65.9	40.1	1.6	112.4	5.55	153.3	1.3	3.76	15.8	4.16	203	98.6
1	2	59.4	38.3	2.4	137.3	4.36	243	1.44	2.65	15.1	5.19	342	88.8
1	2	56.5	30.3	1.3	81.6	7.7	201.7	2.17	5.33	19.1	5.78	173	132
1	2	34.4	14.1	1.3	94.6	15.17	210.6	1.36	11.74	18.3	9.97	279	167
1	2	55	27	0.9	87.8	12.91	189.1	1.62	10.14	19	6.14	123	155
1	2	69.9	50.9	4.8	55.8	3.91	155.8	1.57	1.95	15.3	2.31	126	83.6
1	2	77	41.4	3.4	86.6	3.74	151.3	0.76	2.4	17.3	2.69	588	107
1	2	74.4	47.5	1.1	104.9	4.09	149.4	0.98	2.39	16.8	2.69	160	102
1	2	71.1	45.2	2.6	114.6	5.75	326.2	2.16	3.3	15.8	2.92	223	93.2
1	2	28.9	13	1.3	62.8	10.82	195.8	1.07	7.75	23.5	11.35	267	131
1	2	55.3	31.3	2.5	60.6	5.27	175.8	1.53	3.51	16.5	5.36	161	150
1	2	67	34	1.3	56.8	0	190.4	0	0	17.3	5.99	68.4	131
1	2	69.1	45.4	2.9	92.9	4.99	184	0.72	3.59	15.6	3.5	239	149
1	2	54.2	37	1.8	74.8	3.84	218.6	1.46	1.99	15.7	2.61	146	96.1
1	2	56.9	32.7	1.7	184.9	4.47	189.6	1.24	3.02	16.6	4.7	162	118
1	2	43.6	17.7	1.2	82.9	10.24	154.2	1.12	7.44	20.1	6.15	332	121
1	2	68.4	46	2.1	56.1	5.03	181.4	1.3	3.18	16.2	2.61	202	119
1	2	71.8	35.1	2.2	99.5	6.16	231.4	1.28	4.35	18.6	4.34	374	102
1	2	54.5	31.3	2	66.5	10.82	251.1	0	0	19.4	5.8	285	150
1	2	66.9	49.9	2.3	80.4	4.99	120.2	0.88	3.19	16	2.63	101	128
1	2	46.3	28.5	0.3	60.2	7.74	188.4	2.24	4.28	17.5	2.61	188	119
1	2	72.6	42.6	1.5	75.4	7.49	143.7	1.36	5.05	16.4	3.59	206	144
1	2	48.1	31.4	2	137.7	4.03	465.2	2.33	1.66	14.8	3.13	255	85.8
1	6.57	77.4	40.5	1.3	88.7	4.39	150.3	1	2.56	16.2	4.55	574	175
1	2	69.2	45.2	3.2	116.9	4.31	211	0.75	3	15.3	4.23	49.7	149
1	2	80.5	46.5	0.7	204.8	4.76	180.4	1.28	3.25	15.1	4.3	255	120
1	2	74	39.1	0.6	438.7	0	197.2	0	0	15.7	4.89	335	97.6
1	2	35.4	14.8	0.4	99.8	10.23	152.6	0.78	7.89	18.3	5.38	166	71.7
1	2	45.9	29.8	3.3	59.7	5.31	293.9	1.68	3.17	14.6	3.82	131	69.1
1	2	40.4	19.8	1.5	73.6	6.74	181.2	0.91	5.19	18.7	4.85	213	84.9
1	15.33	49.9	29	2.5	72.1	5.19	179.2	1.01	3.27	18.6	4.78	193	86.4
1	108.95	51.1	32.3	1.3	84.5	7.63	196.9	1.3	5.51	16.3	3.85	209	125
1	2	51.3	25.1	0.2	68.2	7.5	211.6	1.19	5	18.8	6.31	115	144
1	2	57	39.7	4.5	95.3	3.65	161.5	0.87	2	15.6	2.86	347	98.7
1	2	53.7	31.3	1.3	177.7	5.86	143.6	0.99	3.93	18.4	3.17	156	95.5
1	2	59.5	39	2.3	775.9	4.58	167.9	1.11	3	15	4.18	198	83.6
1	3.53	55.2	34.1	0.9	263.3	5.05	154.9	1.08	3.46	14.9	5.99	127	103
1	2	50.8	24.5	0.4	244.9	4.47	177.5	1.01	2.99	17.6	7.64	581	122
1	2	66.7	42.2	1.8	98.3	4.22	0	1.44	2.47	16.4	2.57	98.7	88.2
1	2	45.1	24	3.2	143.6	3.35	276.8	0.5	1.99	17.9	3.17	242	49.7
1	2	55.9	35.9	2.2	66.8	4.52	195.1	1.6	2.56	14.3	4.36	309	89.1
1	2.22	68.3	40.2	2.7	159	5.03	177.2	0.91	3.63	17.2	4.81	353	118
1	2	72	42	1.3	59.3	4.27	172	1.5	2.54	14.9	3.75	407	105
1	2	57.1	36	1.7	53.9	3.57	136.7	1.31	2.09	15.5	3.19	192	103
1	2	74.1	48.8	3.1	87.6	4.59	140.3	1.29	3.06	16.5	3.4	270	112
1	2	79.1	45.7	2.7	74.2	5.28	180.7	1.43	3.68	16.5	3.33	433	155
1	2	58	31.5	0.2	141.2	6.05	179.7	1.04	4.64	16	4.66	97.5	96.9
1	2	45.8	29	3.7	47	3.49	182.1	1	2	16.8	2.57	288	88.2
1	2	73.3	48.5	2.5	95.8	4.53	155.5	0.89	3.02	15.5	3.29	300	137
1	2	64.2	41.2	3.2	74.6	5.48	133.2	1.36	3.61	16.2	2.56	161	105
1	2	58.6	35.5	3.3	50.5	3.69	136.8	1.89	1.85	16.5	3.32	268	102
1	2	58.8	40.9	3.1	93.3	4.89	145.1	1.76	3.01	16.4	2.5	175	81.1
1	2	49.5	23.2	2.3	206.7	3.34	254.6	1.25	1.75	15.3	3.56	131	70.7
1	2	55.6	31.2	2	59.1	6	135.6	1.77	3.9	17.3	3.38	316	108
1	2	39.4	22.1	1	65.4	5.06	157.7	1.5	3.01	16.1	3.81	192	50.2
1	2	68.8	43.1	1.2	50.1	4.88	198.1	1.07	3.26	15.2	4.34	263	116
1	2	70.2	44.6	4.4	73.9	5.65	146.4	1.43	4.07	16.4	2.38	427	93.5
1	2	38.5	24.4	1.4	67.8	5.2	165	2.62	2.38	15.9	3.13	210	67.4
1	2	68.5	45	3.3	85.7	2.83	163.1	0.96	1.65	16.3	2.63
1	2	67.1	41.3	2.6	50.5	3.6	123.1	1.41	1.76	15.4	2.59	258	76.8
1	2	70.6	44.3	2.8	66.2	3.83	123.5	1.77	2.15	15.8	3.31	282	97.4
1	2	55.3	33.7	2.3	130.1	6.09	387.6	1.47	3.62	15.8	4.49	282	116
1	2	49.3	30.6	2.1	110.9	4.11	148.1	1.48	2.52	16.5	3.34	199	97.5
1	2	67.2	46.5	4.5	106.8	3.7	169.5	0.8	2.37	15.7	2.43	214	124
1	2	66.3	37.7	1.6	87.7	3.04	172.5	0.76	2.01	16.2	4.53	456	124
1	2	53.9	33.2	3	79.1	4.36	136.4	1.15	3.16	14.5	4.81	373	101
1	2	67.6	41.2	3.2	60.6	4.16	136.4	1.58	2.43	15.5	2.99	235	99
1	5.95	58.7	31.3	1	53.7	5.31	187.4	1.86	3.39	16	3.52	248	89.7
