# Supplementary material for: A diagnostic model for minimal change disease based on biological parameters
Source: PeerJ. 2018 Jan 12;6:e4237. doi: 10.7717/peerj.4237 (PMC5768169; doi:10.7717/peerj.4237)
Supplement: Supplemental Information 3 [file peerj-06-4237-s003.xls]

## Sheet: 表3数据
group	PLA2R（Anti-phospholipase A2 receptor）	ALT（Alanine aminotransferase）	AST（Aspartate aminotransferase）	TP（Total protein）	ALB（Albumin）	TB（Total bilirubin）	DB（Direct bilirubin）	ALP（Alkaline phosphatase）	GGT（γ-Glutamyltransferase）	GLU（Glucose）	UN（Urea nitrogen）	Cr（Creatinine）	Ua（Uric acid ）	CH（Total cholesterol）	TG（Triglyceride）	CK（Creatine kinase）	LDH（Lactate dehydrogenase）	HDL（High density lipoprotein cholesterol）	LDL（Low density lipoprotein cholesterol）	TT（Thrombin time）	PT（Prothrombin time）	FIB（Plasma fibrinogen）	D2（D-dimer）	IgA（Immunoglobulin A）	IgM（Immunoglobulin M）	IgE（Immunoglobulin E）	C3（Complement 3）	C4（Complement 4）
0	2	8.3	10.4	28.3	13.6	6.9	1.7	61	11.5	4.62	11.51	154.1	264.1	12.1	3.81	29	139.9	1.19	9.13	19.3	12.9	6.01	2.17	212	116	1930	77.8	37.6
0	0	18.5	22.5	48	25	8.8	1.6	47.9	8.2	4.97	3.01	54.7	206.9	5.77	1.73	80.1	190.2	1.72	3.33	19.5	13.3	4.34	0.58	115	137	87.4	94.4	25.9
0	2	18.8	12.5	58.2	37.4	10.8	3	41.4	15.9	4.14	3.54	78.3	405.8	5.5	3.39	39.9	124.6	1.24	3.19	17.4	12.6	2.81	0.14	123	139	980	82.9	14.9
0	2	28.6	15.5	57.9	35.3	13.6	3.8	119.6	41.8	4.46	5.66	59.7	278.2	10.54	1.54	71.3	285.1	4.51	5.49	18.1	11.3	2.81	0.19	211	170	44.7	115	18.3
0	2	18.7	21.7	46.6	22.2	6.9	0.3	43.7	12.9	4.64	2.42	62.3	244	8.51	2.99	63.3	153.1	0.88	6.53	21.3	12.2	7.19	1.23	222	282	59.8	121	23.7
0	2	16	16	60.4	35.8	5.2	1.2	49.6	8.4	0	3.78	69.8	66.1	4.78	0	45.8	161.5			15.6	12.4	3.51	0.34	161	110	11	96	16.6
0	2.14	11.4	9.4	66.2	36.3	9.3	2.2	36.3	21.4	4.19	7.01	70.8	372.1	5.15	0.49	36.9	142.9	2.34	2.51	17.2	12.2	3.04	0.56	175	94.2	940	96.2	14.9
0	2	27.5	19.5	58.6	35.4	17.6	4.3	43.4	15.2	4.72	4.5	63.4	353	5.74	1.62	92.7	149.5	1.07	3.86	17.4	12.1	2.99	0.28	93.3	120	126	133	17.1
0	2	9.2	31.2	33.9	13.1	7.6	1.4	81.5	20.2	3.86	11.73	106.5	438.7	5.07	0.95	82.6	194.1	0.61	3.63	18.2	14.5	5.68	1.4	224	63.2	312	78.4	22.6
0	2	80.4	30.4	37.5	16.3	16.5	0.7	61.2	70	4.3	13.37	114	585.7	11.45	1.81	216.8	195.6	2.41	7.39	19.7	11.8	6.9	0.82	161	119	385	76.3	14.8
0	2	19.4	29.2	42.2	17.9	7.2	2.3	66.6	14.7	4.79	2.69	71.7	230.7	15.99	1.93	107.9	217.4	3.94	10.3	16.7	11.5	7.73	1.85	251	191	88.1	94.8	15.7
0	2	11.2	18.1	28.5	12.6	3	0.1	46	15.9	4.56	4.63	91.1	285.2	13.36	4.99	40.5	182.8	0.84	9.99	21	11.9	8.23	0.99	104	66.9	38.7	117	29.5
0	2	15.4	18.6	35.1	14	7.1	0.7	54	13.5	4.29	4.24	93.3	279	7.91	1.67	98.1	191	1.29	6.05	17.5	13.4	5.06	2.65	207	263	225	101	27.5
0	2	24.9	14	65	40.8	9.3	1.8	61.3	46.8	7.85	6.24	56	160.7	4.98	1.59	19.4	380.9	1.64	2.9	16.1	11.6	2.57	0.72	242	152	22.2	92.9	14.8
0	2	39.7	30.1	39.2	18.8	5.5	2.6	60.9	56.6	4.69	9.31	89.8	335.8	10.98	2.45	143.7	117.1	1.52	8.23	23.3	12.8	6.08	0.33	128	231	731	113	25.3
0	2	39.5	40.5	34	17	5.5	1	87.8	121.2	3.98	3.68	79.7	283.5	7.06	1.32	147.2	206.1	2.31	6.31	17.7	11.7	6.16	0.66	435	94.9	904	142	41.1
0	2	33	17.4	41	23.4	5.5	1.2	55.6	20.1	5.7	8.84	81	334.1	7.12	1.06	32.7	146.2	1.62	4.86	17.8	14.2	3.7	3.6	209	134	5870	101	23.7
0	2	40.6	33.6	52.4	24.5	5.9	1.2	120.3	84.7	4.57	4.88	104.2	436.6	6.54	5.77	272.3	190.6	1.04	3.77	20.1	12.2	7.03	0.69	501	186	107	147	49.3
0	2	28.2	27.1	36.1	14.5	7.7	0.5	58.8	63.4	3.75	13.93	107.4	434.7	16.17	3.35	513	264.1	1.9	12.98	26.8	12.8	6.23	0.6	188	249	65.1	128	38.3
0	2	14.3	23.5	51.9	24.3	9.1	1.4	90.7	13.7	4.36	4.84	68.1	230.8	8.33	2.29	79.9	215.3	2.49	5.41	20	13.2	5.04	0.54	215	263	130	140	33.9
0	2	23.5	14.9	52	32.9	18.4	3.1	69.8	48.6	6.93	3.27	78.8	505.5	4.34	4.09	50.6	196.5	1.12	2	16.7	11.8	4.7	0.21	258	54	32.4	127	27.9
0	2	31.6	32.5	42.9	18.8	9.7	1.2	49.6	50.6	4.71	21.14	116.9	389.9	10.58	2.82	303.7	263.9	1.59	8.08	26.9	13.7	5.87	1.48	209	229	381	104	40.5
0	2	4.7	11	60.4	41.7	9.7	2.4	27.5	13.9	4.49	5.71	68.2	408.2	4.81	2.51	54.4	142.2	1.62	2.76	16.1	14.1	2.7	0.26	102	98.1	17.9	85.8	17.1
0	2	27.4	28.9	44.3	21.5	0	0	83.5	54.6	4.08	10.56	104	322.4	8.77	4.49	199.4	287	1.32	6.11	18.4	13	8.33	1.17	242	76.5	1510	134	24.9
0	2	16	13.4	40	23	6.2	0.7	79.8	29.4	3.9	3.1	59	283.6	7.94	1.25	70.9	240.8	2.28	5.29	16.4	13.2	6.45	0.16	186	94.5	1410	137	21
0	2	10.6	17.6	32	14.2	5.6	0.4	44.1	6.9	3.94	14.88	104.9	535.8	14.24	9.39	117.3	218.6	1.05	9.21	20.1	12.3	9.44	0.59	233	206	768	154	40.9
0	2	14.4	18.7	40.9	19.6	8.7	1.1	55.4	14.3	5.58	3.37	61.6	245.9	12.32	2.59	72.6	194.3	1.86	9.36	17.8	12.7	6.81	0.38	249	115	33.5	147	28.7
0	2	49.9	41.9	32.5	17	4.2	0.3	53.7	25.9	4.32	9.75	83.6	329.4	14.82	2.21	154.9	181.2	1.58	12.18	18.6	12.9	6.89	1.52	186	104	347	93.5	18.2
0	2	9.8	7.1	42	22.1	7.3	1.1	73.6	31.5	3.91	10.86	62	389.9	5.31	2.46	18.2	178.3	2.37	2.66	17.6	13.1	2.55	0.41	286	75.1	9.66	94.6	18.4
0	2	244.1	28.7	40.5	23	3.9	0.4	87.9	564.7	3.32	4.32	48.2	395.4	11.14	2.97	18.2	225.7	1.69	8.95	18.2	12.1	4.09	1.75	155	278	191	174	33.6
0	2	16.1	20	45.8	21.3	4	1.2	0	0	5.7	4.65	66.9	313.7	10.25	3.54	54.2	171.4	1.3	7.98	16.9	12.8	5.59	1.62	303	204	12.1	119	30.2
0	2	23.3	19.8	38.5	18.7	7	1.3	54.6	19.8	4.28	3.87	70.6	304.2	10.23	2.37	52.7	183	1.42	8.12	19.5	13.4	5.47	1.21	493	114	164	119	38.9
0	2	18.2	9.2	44.3	29.2	15.2	2.6	26.5	24.3	4.28	4.05	64.9	465.1	7.81	1.66	88.7	281.2	2.27	5.05	18	12.6	3.6	0.27	136	46.6	60.4	111	31
0	2	11.6	11	53.5	29.4	5.1	0.5	56	15.4	3.76	5.44	64.3	288.4	5.76	0.85	23.8	141.1	2.03	3.59	16.5	12.7	2.47	0.39	216	170	205	94	19
0	2	13.9	13.2	35.5	15.1	3.6	0.3	127.6	24.9	5.54	5.24	86.4	370.6	10.21	0.52	69.4	276.7	2.11	7.08	23.4	14.6	7.52	1.26	228	197	62.3	133	31.5
0	2	38.4	35.2	39.6	15.2	5.2	0.5	82.7	38.7	6.24	3.65	86.7	319	10.79	1.31	123.3	182.4	1.45	8.68	20.9	13.7	5.99	2.69	168	205	179	168	51
0	2	8	15	37.6	21.6	7.4	0.9	41	10	5.74	18.73	135.6	477.5	9.85	1.61	43.2	208.2	1.38	8.09	19.1	12.9	6.3	2.28	241	111	34.6	95.8	25.8
0	2	9	16.2	32.3	18.3	12.5	3.1	55.4	19.2	5.14	10.86	113.7	560	9.35	1.61	170.9	323.7	1.46	7.33	16.7	12.4	5.2	1.23	195	68	21.8	95.8	29.1
0	2	14.3	15.8	38.3	19.7	6	1	53.4	37.7	3.62	3.13	47.3	339.8	3.76	0.37	65.9	370	2.24	1.1	15.3	12.6	6.54	1.2	114	134	32.1	133	27.5
0	2	16.5	17.7	33.4	18.1	5	0.6	50.4	17.2	4.27	5.12	78.5	379.2	11.69	3.7	76.9	189.7	0.99	9.38	17.3	13.1	8.61	0.3	178	53	438	119	48.4
0	2	21.9	19	39.3	16.2	7.8	2	71.8	60.1	4.3	5.08	119.2	421.8	5.64	1.97	89.7	188.8	0.91	4.18	19.9	14.5	5.85	0.85	327	149	25.1	118	31.1
0	2	16.1	11.6	55.3	30.9	4.8	0.8	88.8	19.3	4.2	3.26	80.7	304.7	6.58	2.23	62.2	154.1	1.11	4.65	15.1	13.4	5.79	1.15	237	156	962	156	31
0	2	13.5	15.2	34.9	20.5	7.1	0.3	67.4	27	4.5	5.16	68	291.1	11.69	1.98	39.2	166.7	2.51	9.03	18.1	11.8	5.48	1.02	167	90.5	26.8	136	39.3
0	2	34.5	29.4	30.3	16	5.1	0.7	113.1	19.7	4.88	8	69.1	443.6	7.83	0.72	71.7	167.4	1.6	5.55	18.1	14.1	4.94	1.53	295	100	877	94.9	14.6
0	2	40.1	36.7	33.7	15.5	7.5	1.4	225.3	11.3	3.74	5.37	74.6	438	10.76	1.89	58	187.4	2.05	8.34	18.9	13.4	6.63	1.24	221	175	33.5	133	27.6
0	2	25.7	22	49.8	22.5	10.9	2.1	120.4	33.8	5.22	4.48	100	304.4	8.71	1.81	150.1	227.2	1.4	6.7	17.6	13.6	6.22	2.55	420	108	29.9	190	46.6
0	2	12.3	14.4	45.5	25.7	5.3	1	43.5	10.7	3.51	5.97	76.3	195.4	5.85	0.59	51.4	223.7	2.86	2.88	17.8	12.9	3.53	1.03	140	91.7	4.48	78.2	23.8
1	2	28	15.2	51.6	31.8	14.4	1.8	133.9	59.6	4.82	5.5	108.3	322.3	8.72	2.02	164	276.7	1.52	6.82	17.6	11.5	4.84	0.33	193	55.2	1620	134	33
1	2.79	17.3	22.4	71.1	40.2	9.6	1.8	43.9	13.8	3.83	4.14	73.2	256.2	4.84	0.75	62.9	136.7	2.05	2.82	17.8	13	2.25	0.16	249	113	40.6	77.5	13.8
1	2	8.5	14.6	60.6	30.3	4.2	0.6	75.7	9.5	10.07	5.33	76	300.9	4.08	0.86	48.4	157	1.42	2.41	16.1	12.5	4.74	1.59	427	139	5430	83.8	24.4
1	2	26.6	15.9	60.4	34.1	10.3	2.8	83.4	77.2	4.83	9.4	171.8	288.1	5.42	3.41	48	206.1	0.86	3.59	18.4	14.7	1.53	1.97	88	100	44.8	132	33.8
1	2	19.2	19	35.4	19.7	3.2	0.2	64.5	16.8	4.73	6.34	77.8	424.2	9.43	1.9	138.1	280.6	1.09	7.47	18	23	3.43	0.33	50.6	65.4	17.3	74.6	18.6
1	2	9.3	10.8	49.7	26.9	5.6	0.6	191.9	12.6	4.85	3.77	68	533.6	7.12	2.85	93.7	226.1	1.1	5.23	16.1	13.4	4.63	0.51	166	271	731	117	24.5
1	2	52.7	40.2	62.7	26.5	3.6	1.1	77.1	18.7	3.53	19.19	326.8	417.1	3.88	1.46	64.6	217.9	0.83	2.23	17.6	11.8	6.72	7.74	497	320	17.3	62.3	18.5
1	2	44.9	21.6	64.3	30	8.6	2.8	93.5	125.4	5.01	13.46	161.6	311.1	4.03	0.86	36.5	127.9	1.94	1.49	13.3	15.5	5.99	1.53	264	100	45.9	92.8	27.1
1	2	13.2	21.2	73.2	40.7	6.2	1.1	39.3	51.8	5.46	6.35	77.8	333.8	5.23	1.01	142.2	180	1.6	3.46	15.9	12.4	4.41	0.22	241	118	9.44	34.7	29.4
1	2	13.1	14.8	63.6	41.5	7.3	1.9	43.4	15.6	5.58	5.29	54.4	264.3	4.05	0.96	57.6	147.4	1.14	2.77	15.9	12.9	2.52	0.36	287	122	34.4	107	30.9
1	2	34.6	28.8	62.7	35.1	8.5	3	65.9	85.4	5.17	6.91	100.1	451.5	3.62	1.24	0	0	1.08	2.22	15.5	14.7	4.08	0.44	583	110	20.7	113	22.1
1	2	17	24.7	66.8	39.9	4.8	1.7	68.3	58	5.93	8.36	146.9	723.4	5.8	5.16	131.9	181.3	1.46	2.79	16	13.5	3.84	0.31	272	42.7	160	113	33.6
1	2	12.1	12.9	57	36.6	11.8	4	67.6	21.4	5.1	4.52	86.2	303.5	3.66	0.77	76.6	149.8	1.01	2.35	15.5	13.3	3.84	0.26	323	104	89.6	104	22.2
1	2	12.8	15.9	63.5	44.5	13.1	2.9	64.7	14.4	3.99	3.86	66.2	381.5	4.65	2.46	47.1	139.5	0.95	3.07	15.6	13.5	2.96	0.18	252	225	6.78	95.2	28.8
1	2	7.2	10.6	61.5	38.9	4.7	1.2	43	14.2	6.06	6.42	102.6	324.8	4.64	1.15	44.2	167.1	1.34	3.04	15.8	13.9	4.46	0.39	333	158	68.9	97.5	34.6
1	2	4.1	10.1	62	38.3	4.8	1.5	44.7	9.5	5.03	13.54	231.5	520.5	4.98	0.69	18.5	142.9	1.76	2.84	16.2	13.7	3.96	0.2	206	166	108	97.6	27.8
1	2	30.9	16.2	72.3	41	3.4	0.4	53.9	81.7	4.76	6.47	94.2	414.2	5.09	4.78	85.8	123	0.85	2.83	15	13.2	3.23	0.29	309	89.6	28.7	85.6	20.4
1	2	17	17.6	62.5	36.5	7	1	59.4	17.1	4.56	6.05	147.4	389.5	9.63	1.28	185.4	239.9	2.37	6.84	16	12.7	3.9	0.33	356	74.9	70.3	140	41.5
1	2	48.8	22.3	68	43.7	14.4	3.7	63.8	17.7	5.14	7.11	94.1	318.6	4.58	1.34	67.9	139.2	0.97	3.28	15.8	13.9	2.72	0.17	333	109	4.48	98.3	25.2
1	2	24.6	18	78.6	41.4	4.7	4.5	82.3	33.9	4.62	7.37	100.2	455.1	4.19	2.78	94.5	122	0.7	2.71	14.7	12.8	5.65	0.26	395	69.6	30.6	127	33.5
1	2	12.8	11.1	62.1	43.1	7.1	1.4	77.6	18.4	4.93	6.2	125.2	409.2	4.44	1.93	83.6	149.2	0.86	3.21	16.9	13.1	2.58	0.27	394	126	9.05	89.5	18.2
1	2	7.2	12.8	51.6	32	10.4	2.5	40.1	11.6	3.7	4.18	76.8	408.6	4.58	0.48	77.4	159.1	1.45	2.97	15.6	13	2.77	0.31	237	88.4	7.06	67.6	19.5
1	2	9.4	9	51.2	29.2	3.8	1.1	62.9	24.8	3.97	16.13	356.7	402	3.19	1.14	43.9	113.3	0.97	2.02	16	14.1	3.17	0.3	347	87.3	468	68.3	17.2
1	4.22	19.1	14.4	72.8	44	10.8	3	78.7	23.9	4.55	6	81.1	428.6	4	1.43	61.9	115.7	0.7	2.9	15.2	14.6	3.38	0.14	345	74.8	4060	99.9	24.5
1	2	11.7	13.2	66.6	41.4	8.2	2.1	59.3	24.3	4.74	12.3	170.6	418.9	5.83	3.91	60.1	175.1	0.98	3.69	15.8	13.7	3.57	0.31	521	63.4	29.8	118	26.8
1	2	42.6	17.4	73.1	42.4	6.1	1.4	75.3	22.9	5.29	4.71	71.2	425.5	5.65	2.2	89.9	152.3	1.2	3.82	15.5	11.9	3	0.2	269	52.5	59.8	112	35.1
1	2	15.1	12.5	63.2	36.3	9.9	1.2	52.6	23.3	4.71	8.68	93	423.5	7.71	1.79	53.3	150.1	1.02	6.27	16.2	13.2	3.47	0.34	473	55.3	6.47	101	30.2
1	2	15.3	11.6	62.9	39.2	9.7	2.4	41.2	12.3	4.26	3.21	51.4	270.9	3.91	2.31	59.7	126.4	0.96	2.56	15.3	13.2	3.6	0.35	247	90.9	17.8	118	20
1	2	17	23.3	71.6	44	6.5	1.5	71	11.6	4.82	6.67	118.3	340.6	4.19	0.72	96.7	222.9	1.45	2.59	16.1	13.2	2.98	0.31	207	55.2	86.2	75.5	15.7
1	2	8.2	15.1	69	40.3	6.4	1.7	38	8.5	4.59	3.92	71	224.4	4.33	0.8	75.5	126.4	1.51	2.71	15.3	14.3	3.35	0.37	267	56.6	21.9	80.4	23.8
1	2	22	15	60.6	38.4	11.8	2.4	56.3	44.1	4.16	10.6	221.7	583.2	5.1	5.83	77.6	217.1	0.78	2.58	16.2	13.1	2.75	0.2	352	30.6	136	93.4	21.2
1	2	69.2	31.9	63.3	41	16.9	6.1	89.1	76.9	5.67	7.06	170.6	466.5	3.92	3.33	67.2	175.5	0.83	2.21	14.6	12.6	5.14	0.33	524	35.6	44.5	131	36
1	2	13.8	12.7	81.4	41.2	2.2	0.8	70.1	34	7.18	22.95	400.6	465.1	0	0	85.5	132.2	0	0	15.5	15	6.72	0.51	356	68	5.68	139	43.1
1	2	22.3	15.4	63.8	37	6.1	1.6	51.9	34.7	3.97	5.62	86.7	382.3	4.16	1.54	72.4	140.2	0.8	2.84	15.6	12.3	5.31	0.42	416	65.3	495	118	49.6
1	2	12.3	13.4	62.6	36.5	5.3	1.4	80.6	27	4.59	6.07	104.5	430.4	3.89	0.92	64	141.5	1.15	2.41	15.4	14.2	2.97	0.26	443	52.1	33.3	74.3	15.1
1	2	15.6	15.8	71.7	43.7	5.4	1.1	65.7	30.2	5.56	1.3	186.2	451.2	4.4	2.26	107.9	155.4	0.96	2.88	16.4	13.9	3.86	0.4	282	161	209	114	22.1
1	2	32.1	19.5	71.3	43.1	19	5.1	68.7	27	5.35	4.92	123.9	396.2	4.41	1.8	0	183.4	0.96	2.84	16.9	13.1	3.51	0.33	195	110	95.2	119	25.2
1	2	32.8	21.3	64.7	41.1	10.3	2.1	46.8	152	5.54	6.62	206.4	398.4	6.25	3.38	121.5	125.1	0.83	2.82	16.8	12.5	3.11	0.16	255	60.3	108	111	24.4
1	2	22.7	15.2	64.9	43.4	38.3	9.3	54.3	22.4	4.12	4.17	80.1	551.4	4.1	1.75	47.3	159.1	0.82	2.84	16	13.5	2.51	0.34	382	56.3	8.41	99.3	22
1	2	19.6	17.9	61.9	40.8	7.9	2.3	70.1	18	3.82	6.08	82.7	346.4	4.06	1.52	120.8	124.9	1.25	2.62	15.3	12.6	2.91	0.37	228	55.8	10.2	105	25
1	2	13.6	19.9	75.4	48.7	17.4	5.2	59.4	11	7.75	5.83	103.6	260.4	3.98	0.62	63.7	138.5	1.16	2.78	16.5	12.9	2.43	0.09	331	64.4	5.89	91.5	20.1
1	2	10.6	16.2	63.1	36	4.5	0.9	43.2	12.3	4.31	5.02	55.2	461.5	4.62	1.71	47.1	176.7	0.94	3.34	15.9	13.7	3.07	1	304	183	90.7	95.7	14.6
1	2	31.6	46.4	66.8	29.1	6	1.4	88.2	43.2	5.16	5.26	65.3	242	4.68	1.25	76.7	206.2	1.9	2.59	17.2	14.4	2.89	1.89	692	158	1780	84	8.19
1	2	55.4	23.7	77.7	45.6	3.3	1.2	101.4	51.7	4.88	4.04	82.7	379.7	5.15	1.88	74.1	140	0.96	3.65	16.8	12	3.33	0.49	306	124	77.2	133	25.6
1	2	28	23	36.2	19.2	5.4	0.8	58.1	25.1	4.43	11.35	123.9	412.1	9	1.41	109.3	266	2.19	6.42	16.8	13.6	2.74	8.11	171	54.9	108	82.3	31.1
1	2	60.8	10.2	59.1	39.3	6.7	1.9	41.8	68.2	3.97	11.31	163.8	534.7	5.22	0.88	38.8	499.1	20.1	3.12	16.8	12.4	2.78	0.15	191	82.3	13.7	94.7	23.5
1	2	29.2	28.1	44.6	23	9.6	1.5	39.4	12.3	4.19	4.11	56.8	340.7	5.89	1.71	61.6	168.2	1.99	3.77	17.8	12.6	4.95	0.43	294	180	32.4	138	27
1	2	7.2	8.4	42.1	23.5	7.9	1.4	33	10.1	4.57	9.42	331.8	353.6	4.58	1.82	123.4	165.2	1.01	3.14	15.6	13.6	4.45	0.49	299	43.1	55.4	88.3	34.6
1	2	14.6	13.9	60.7	34.3	7.1	2	38.1	30.8	5.6	7.42	77.1	392.8	5.93	1.59	70.1	163.5	1.26	4	15.6	12.3	4.44	0.28	200	107	208	117	28.7
1	2	18.3	17.4	70.7	43.8	6.9	1.3	60.7	34.6	5.85	4.39	97.3	569.5	5.28	7.75	138.5	161.3	0.72	1.65	16.9	12.8	2.92	0.21	347	131	41.6	110	24.5
1	2	11.3	15.3	72.9	43.6	8.5	1.3	71.7	22.9	5.86	7.73	98.7	441.6	6.12	4.92	78.2	164.3	0.96	3.55	15.7	12.3	3.8	0.29	293	129	96.9	98.3	27.4
1	2	14.5	16	68.6	41.3	16.1	3.5	63	20.2	3.73	4.38	76.3	311.2	4.62	1.21	111.7	182.3	1.22	2.83	15	12.9	4.07	0.51	215	110	456	92.5	21
1	2	11.3	17.7	77.2	48.1	8.9	1.9	184.1	11.9	4.73	4.45	70.5	487.3	3.87	2.21	77.7	144.5	1.29	1.87	15.6	13.5	3.47	0.21	205	78.1	43.7	121	15.6
1	2	30.4	27.9	76.7	48.5	12.3	3.6	91.7	87.8	4.84	6.27	108.4	332.5	5.29	1.5	43.9	313	1.22	3.18	15.7	12.7	4.78	0.62	316	194	83.7	138	36.3
1	2	32.7	13.5	69.8	42.7	6.5	1.7	60.7	45.1	4.6	5.79	119.8	391.6	6	1.72	69.4	144.5	0.9	4.44	15.4	12.9	4.66	0.48	393	118	55.5	137	39.5
1	2	16.3	16.6	62.7	34.7	7.7	1.6	53.1	17.2	5.15	7.4	133.7	457.6	6.79	1.72	76.9	142.6	1.12	4.95	17	12.2	2.69	0.7	450	124	25.8	71.6	24.1
1	2.02	8.5	16.5	68.2	47.2	11.2	3.5	70.4	10.1	5.91	4.26	122.2	259	3.48	1.19	267.4	168.7	1.16	1.9	15.2	13.3	3.99	0.34	299	53.1	54	115	39.7
1	2	18.5	15.3	57.3	37.4	6.2	1.3	50.5	13.5	5.2	8.03	136.2	453.5	4.24	1.11	108	202.4	1.03	2.81	15.4	12.4	3.87	0.65	220	88.8	10.2	93	26.3
1	2	4.4	11.7	57.6	33.9	3.8	1.3	61.2	7.7	4.23	2.61	54.1	273.7	3.7	1.02	34.6	122.6	0.95	2.61	14.6	13.7	3.7	0.49	119	92.8	18.8	107	24.8
1	2	20.3	20	58.8	34.5	7	1.3	40.2	19.5	4.6	5.26	68.8	317.2	6.42	1.31	86.1	155.9	1.4	5.01	15.8	13	4.54	0.46	309	131	47.2	110	21.7
1	2	7.8	16.7	60.3	35.9	7	1.5	56.8	10.5	5.17	7.36	147.3	553.9	4.67	1.57	153.1	164.2	0.74	3.4	16.8	13.1	4.51	0.45	381	81.1	209	116	40.4
1	2	15.3	15	47.1	25.9	5.9	1	43.2	12.3	4.79	11.63	150.8	514.5	5.37	1.09	53.3	169.7	1.25	3.66	15.7	13	4.23	0	213	95.5	90	76.5	20.2
1	2	14.6	11.5	62.3	39	8.8	2	53.8	13.4	4.24	4.93	58.1	235	3.96	2.44	50.7	137.6	0.83	2.53	15.8	13.1	2.95	0.26	264	266	25.8	110	23.9
1	2	10.2	13.5	30	12.9	3.9	0.3	67.6	26.1	4.39	7.99	103.4	350	11.42	2.48	66.5	191.8	1.52	8.95	16.5	13	8.94	3.12	158	150	10.3	160	32.6
1	2	12.9	12.1	68.6	45	9.3	3	52.2	12.8	4.04	4.22	77	259.4	5.78	1.72	52.2	106.4	1.16	4.13	15.4	13.4	3.38	0.4	272	46.3	30.6	125	33
1	2	21.6	18	66.2	45.3	15.2	3.4	53.4	15.1	3.9	3.76	84.9	332.7	5.67	1.96	62	124.4	1.11	3.75	15.8	12.7	2.99	0.33	192	81.9	4.32	108	32.6
1	2	5.8	13.5	73.7	40.4	11.6	3	81.7	20.8	5.27	4.9	77	233.9	3.44	1.64	56.7	147.3	1.03	2.07	15.5	13.3	3.65	0.54	448	77.7	362	106	22
1	2	22.8	24.5	71.4	45.9	9.2	1.8	49.1	28	4.49	6.7	133.3	318	6.3	3.46	237.5	184.3	0	0	16.5	12.1	2.92	0.1	216	54.1	33.7	100	28.9
1	2	26.3	17.9	65.8	38.7	9.9	2.4	78.3	12.3	4.26	5.67	115.1	404.5	4.31	1.66	61.1	122.3	1.43	2.61	16.1	13	2.6	0.64	390	145	36.7	76	20
1	2.86	20.7	19.6	73.9	44.4	13.8	2.1	59.6	21	5.77	6.01	89.4	449.4	5.42	1.74	91.3	217.6	1.34	3.68	16.8	13.2	3.36	0.27	426	24.8	83	156	32
1	2	13.6	15.8	59.3	34.8	9.7	2	45.6	23.5	5.21	5.8	144.2	398.8	5.24	1.61	70.4	196.3	1.2	3.81	16.2	12.7	2.91	0.37	302	173	50.4	99.4	20.2
1	2	7.2	12.9	62.4	39.9	7.6	2	55	17.6	5.08	2.94	58.8	313.8	3.47	1.73	31.5	109.7	0.95	2.09		0	0	0	265	79.7	38.5	102	24.9
1	2	7.1	12.2	73.3	42.3	16.8	4.4	57.5	9.3	4.57	6.09	86.6	317.2	4.18	1.12	58.6	140.4	1.27	2.72	16.1	13.6	3.01	0.44	427	197	135	174	26.1
1	2	11.4	11.8	63.8	40.9	5.3	1.5	75.2	20.9	4.33	9.49	254.3	405	3.5	1.15	56.1	119.2	0.78	2.36	16.1	14.3	6.31	2.9	173	72.2	7.19	116	36.8
1	2	19.4	18.7	60.7	37.9	8	2.2	168.3	16.2	4.79	6.89	152.8	365.4	4.2	1.77	55.8	150.6	1.48	2.33	15.2	14.1	4.58	0.9	317	131	9.21	117	35.3
1	2	8.5	15.3	67.4	40.7	8.9	2.6	56.5	10.1	4.22	3.99	70.5	246.1	4.65	0.77	85.4	157.8	1.86	2.59	15.9	13.6	3.42	0.33	244	82.4	16.1	73.6	14.3
1	2	32.1	18.9	68.2	43.8	7	2.2	54.7	36.4	5.76	6.05	78.3	403.1	4.27	1.53	99.5	194.6	1.25	2.54	16.2	11.1	2.81	0.16	255	60.9	47.8	105	32.9
1	2	9.3	12	71.5	42.4	8.2	2.9	49	11.2	4.77	4.16	68.7	311.4	4.44	1.22	79.9	187.6	1.17	2.91	16.5	12.9	4.53	0.33	334	130	239	132	22.5
1	2	15.5	17.6	65.6	42.8	18.1	4.2	67.6	16.5	4.16	4.17	89.5	313.4	6	1.03	153.3	190.6	1.38	4.34	16.6	13.8	2.76	0.53	371	77.5	77	84.7	21.3
1	2	23.3	16.1	73.2	42.7	30.9	6.4	58.6	22.3	4.73	3.51	98.4	468.7	4.78	5.6	52.6	128.1	0.84	2.42	14.6	13.5	3.68	0.39	382	77.3	4.48	124	33.6
1	2	31.8	13.5	59	39	14.7	3.9	65.5	21.3	4.51	5.44	100	401.6	3.49	2.14	83.8	169.8	0.68	2.16	17.2	14.1	2.85	0.19	228	66.6	21.8	119	23.7
1	2	13.8	14.3	73.7	47.3	12.7	3.7	57.3	18.8	4.61	3.88	95.3	408.1	4.41	0.59	143.5	167.5	1.53	2.76	15.7	14.3	2.56	0.47	173	145	42.1	101	27
1	2	22.8	17	70.7	40.6	20.3	4.5	50	32.3	4.58	4.29	102.1	424.9	4.16	2.97	70.5	154.2	0.72	2.64	15.8	13.6	3.17	0.23	394	228	105	98.8	22.4
1	6.04	12.1	15.1	71.8	41.9	12.4	3.1	94.2	16.7	4.41	6.11	86.1	354.3	4.72	0.77	111.4	201.4	1.28	3.41	16.5	12.7	3.36	0.37	389	151	24.8	118	15.3
1	2	53.2	30.6	71	46.4	16.3	3.7	67	48.7	4.37	4.28	85.9	416.4	5.07	2.76	123.5	146.1	1.15	3.19	15.6	13.5	2.64	0.18	483	64.3	17.5	121	11.7
1	2	12.9	15	76	35.2	4.1	0.5	90.1	10.7	4.68	3.93	68.8	235.5	3.95	0.72	71.1	167.5	1.22	2.66	15.2	13.7	3.4	0.29	649	182	616	93.9	14.6
1	2	18.7	13.4	62.7	42.1	7	2.1	85.2	19.2	4.01	4.73	105	353.6	3.69	1.51	86	148.1	0.85	2.43	15.7	13.5	2.93	0.19	144	66.1	15.9	102	27.4
1	2	105.2	56.1	68.4	41.2	22.4	4.9	71.1	83.9	4.18	2.87	55.1	313.1	4.74	2.31	118.2	184.4	1.07	3.2	15.6	12.8	3.02	0.23	388	53.5	55.4	136	24.8
1	2	20.4	18.6	77.1	44.6	5.4	0.1	68.2	36.6	6.06	7.44	77.2	325.4	4.94	4.42	135.2	175	1.01	2.93	15.8	13.5	5.14	0.21	308	131	42	137	30.1
1	2	8.5	13.8	55.1	34.3	9.3	3.8	50.6	13.7	4.91	10.86	225.7	206	2.23	0.49	69.4	159.1	0.93	1.26	15.5	14.3	2.77	1.09	200	108	8.57	81.3	34.8
1	2	7.1	13.9	59.2	39	12.8	3.7	53	8.4	4.28	7.86	155.6	370.3	3.71	1.03	70.5	142.5	1.42	2.14	16.3	13	3.38	0.24	376	47.6	135	90.3	22.8
1	2	12.3	11.4	64.4	39.3	14.4	2.2	70.5	35.4	6.71	4.33	66.9	336.9	6.13	2.23	78.9	143.1	1.3	4.4	17.1	12.6	2.45	0.48	372	46.1	33.1	114	24.8
1	2	17.1	16.5	79.1	47.5	4.6	0.8	69.1	9.1	4.65	4.35	59.1	273	3.93	1.44	67.1	205.5	1.21	2.44	15.2	12.7	3.84	0.36	239	179	126	120	26.1
1	2	12.8	22	73.1	46	24.2	5.9	66.4	22.2	4.48	7.78	114.2	475.2	4.29	1.72	114.4	173.4	1.06	3.05	16.8	13	3.21	0.62	341	107	103	108	24.2
1	2	20.7	15.3	60.6	37	11.4	1.9	58.3	19.3	7.2	4.61	95.2	271.2	5.45	0.97	138.3	220.7	1.42	3.49	15.7	12.6	3.02	1.38	245	158	21.4	89.8	24.3
1	2	14.4	12	65.6	44.3	13.4	3.7	45.1	16.8	4.92	3.94	99	464.5	3.66	0.76	76.2	111.8	0.94	2.33	16.4	12.7	2.48	0.13	176	46.9	14.7	107	22.7
1	2	10.7	12.2	66.7	38.1	10.5	2.4	60.8	15.3	5.8	6.18	69.6	300.4	3.54	2.25	89.4	168.8	0.89	2.16	15.1	13.2	3.62	0.21	273	117	5.77	121	27.5
1	2.91	28.1	14.7	70.8	47.7	12.4	3.9	76.5	23.4	5.51	5.27	82.6	270.1	4.26	0.9	75.1	146.1	1.21	2.89	15.8	13.5	3.41	0.1	270	148	26.4	121	39.8
1	2	87.3	18.9	70.9	45.6	18.3	4.8	87.5	71	5.19	4.04	80.4	389.1	4.04	1.53	88.3	192.6	1.08	2.66	15.8	12.9	2.92	0.29	311	96.3	76.9	133	25.7
1	2	20.9	19.4	69.5	44.8	12.1	3.2	66.3	15.7	4.83	5.13	93.5	327.9	5.15	1.13	153.4	123.2	1.33	2.67	15.7	13	3.18	0.38	94.2	96.7	76.7	89.4	23.3
1	2	30.5	25.3	67	42.9	8.6	1.8	58.1	13.4	5.14	6.95	108.3	347.4	4.77	0.83	134.9	161.8	1.93	2.58	15.2	14.3	2.8	0.42	269	171	22	73.5	12.1
1	2	55.5	26.4	77.6	46.9	10.4	1.9	77.1	49.5	4.38	4.79	81.7	419.7	4.18	1.84	182.9	157	0.94	2.91	16.6	12.9	2.33	0.27	277	36.5	4.12	101	25.4
1	2	18.6	14.3	64.6	43.6	10.9	3.1	59.2	22	5.57	6.24	113.7	569.6	2.72	2.47	60.1	138.1	0.62	1.34	16.7	14.4	2.66	0.11	242	141	78.6	119	21.2
1	2	11.7	12.7	77.5	42.3	3.8	1.2	60.3	18.5	7.16	4.17	76.6	344.6	3.95	0.82	68.2	162.9	0.98	2.84	15.8	13.1	3.72	0.42	410	124	17	109	26.6
1	2	9.9	13.2	66.3	39.3	8.9	2.6	61.9	14.9	4.78	6.82	173.1	375.7	2.77	0.92	74	112.1	0.65	1.84	16	13.9	3.87	0.38	267	173	38	111	27.9
1	2	10.1	15.9	67.6	37.1	6.2	1.8	46.2	8.7	4.84	4.2	60.6	247.3	3.58	1.5	34.9	143.8	1.06	2.06	15.1	13.2	3.99	0.52	312	80	8.23	116	26.8
1	2	13.3	10.9	74.1	43.1	5.1	1.1	62.5	23.8	3.95	6.04	66.5	324.2	3.74	2.16	64.9	125.6	0.91	2.22	15.9	12.4	2.81	0.29	336	80.3	10.2	116	22.8
1	2	33.3	42.7	66.8	33.1	6.4	0.7	167.7	185.6	5.65	2.63	53.7	135.4	8.28	1.92	797.2	270	1.86	5.78	16.4	12.4	4.02	1.93	172	299	98.4	79	22.1
1	2	10.2	14.7	69.3	40.4	12.6	3.3	41.3	15.3	5.54	4.51	72.9	279.1	4.57	0.96	77.2	129.9	1.16	3.24	16.1	13	2.79	0.4	549	79.5	91.9	117	27.6
1	2	20.1	22.9	73.3	45.3	12.8	3.5	49.9	11.9	4.92	5.61	72.6	414.9	4.65	1.53	67.3	156.1	1.27	3.02	16.3	14	2.96	0.44	476	132	7.33	107	28.7
1	2	52.2	35.3	68.8	44.7	20.7	4.3	78.9	66.8	6.22	3.51	67.2	349.3	5.13	3.52	0	0	0.76	3.23	16.3	12.9	3.52	0.22	317	80.5	44.4	140	38.4
1	2	11.7	13.7	70.1	44.2	0	0	0	0	4.32	5.38	76.1	378.8	4.2	1.74	0	0	1	2.81	16.4	14.2	2.67	0.38	285	91	61.6	116	23.2
1	2	15.8	16.6	66.9	42.2	11.3	3.4	62	15.1	4.37	5.01	133.9	472.6	4.3	1	145.3	171.3	1.32	2.86	16.3	12.1	2.84	0.46	283	153	76.9	82.1	20.4
1	2	41.3	25.6	67.6	39.7	5.1	1.2	54.8	41.4	4.96	7.07	150.2	425.8	4.29	2.69	77.1	135.9	0.8	2.75	17	13.8	2.56	0.33	541	116	128	122	25.4
1	0	15.5	14.4	65.1	41.8	11.1	3.8	56	22.2	4.67	7.79	202.4	563.7	3.81	0.89	304.8	157.4	0.9	2.47	16.9	14.6	2.8	0.14	294	93.6	155	92	24.8
1	2	18.1	16	70.8	42.8	12.5	3.2	85.6	73.9	5.46	5.78	105.6	462.1	6.06	1.18	107.2	178.2	1.31	4.27	16.4	13.8	3.96	0.57	337	85.4	11.5	122	29.3
1	2	19.8	19.1	58	30.6	5.9	1.1	75.8	18.8	4.75	11.57	230.5	373.9	5.87	3.36	0	0	1	4.09	15.4	13	4.66	0.53	239	149	155	118	31.4
1	6.13	13.2	16.1	69.2	42.5	9.6	2.6	56.7	23.2	4.58	6.22	145.7	444.7	3.83	1.34	78.4	134	0.97	2.55	15.6	13	3.38	0.33	236	70.7	20.6	99.1	25.8
1	2	11.1	15.9	58.5	37.6	12.5	3.3	46.6	19.6	3.15	7.72	174	373.2	4.39	1.7	283.5	142.3	0.81	3.11	14	13.5	5.36	0.26	378	23.2	4.45	102	32.5
1	2	10.5	13.2	64.6	42.1	11.4	2.8	52.8	8.1	4.19	6.78	180.1	556.4	3.89	2.27	57.8	119.8	0.84	2.43	15.4	13.6	3.62	0.22	201	69.8	42.9	100	22.7
1	2	33.4	21	68.2	43.6	8	2	76.4	59.9	4.7	19.53	211	780.6	3.93	3.47	128.5	121.5	0.82	2.1	15.1	13.6	3.78	0.33	343	76.1	264	124	26.1
1	2	17	13.5	73.2	47.4	11	1.5	68.9	48.2	4.55	6.27	160.9	615.9	4.8	4.68	79.5	171.3	0.8	2.81	14.9	13.1	3.57	0.23	258	68.4	4.12	123	32.7
1	2	8.9	13.9	65.3	38.1	12.8	3.8	45.7	20.1	4.64	4.76	115.3	487.3	4.41	1.54	96.5	169.9	1.06	2.91	16.7	13.1	2.61	0.13	295	102	43.2	94.9	17
1	2	11.7	1.8	66.3	34.6	2.2	0.9	75.2	11	5.02	10.64	223.7	445.9	4.24	10.76	62.1	14.1	0.55	1.29	17	13	4.42	0.44	351	235	7.84	175	32.9
1	5.07	15.7	10.8	51.5	32.8	6.6	1.2	66.8	25	4.5	20.85	349.6	690.9	4.96	3.63	75.3	167.9	0.87	3.05	16.5	13.3	3.62	0.33	180	56.6	27	96.4	31.1
1	2	8	15.7	74.1	41.7	5.9	1.2	62.1	18.1	5.75	11.52	198.6	322.2	8.65	3.69	23.3	200.4	1.03	6.83	17.1	13.9	3.28	0.75	838	139	306	85.4	21.7
1	12.89	6.7	10.2	66.5	40.5	6.6	1.7	53.8	10.6	4.88	10.04	162.8	455.5	5.18	1.8	73.5	133	1.29	3.47	15.5	13	3.93	1	175	138	12.9	131	35
1	2	5.3	14.3	45.5	25.6	4.7	0.5	55.6	8	3.95	6.41	179.3	322.2	8	2.29	89.7	310.2	1.43	5.8	15.8	13.9	4.79	0.85	192	110	340	80.1	20.6
1	2	16.4	18	69.1	41.5	5.3	1.6	60.5	10.4	4.2	6.44	54.6	276.4	5.49	0.49	118.5	165.6	1.82	3.52	15.6	13.1	3.29	0.23	363	101	35.6	93.2	22.5
1	3.03	18.8	15.2	64.2	40.6	14.1	2.4	62.1	52.5	4.74	5.73	79.2	394.3	5.29	3.8	56.4	165.9	0.91	3.36	16	13.2	3.1	0.67	317	178	17	125	19.3
1	2	27.5	23.2	61.2	40.7	11.2	2.7	34.4	22.8	4.59	3.15	57.8	236.8	4.66	2.85	43.5	122.9	0.97	3.14	14.5	12.6	2.85	2.32	224	91	11.1	114	17.2
1	2	15.2	9.9	63.1	41.7	10	2.1	52.5	28.1	4.34	5.2	92.7	361.6	4.73	3.95	61.5	167.6	0.95	2.79	15.8	16.2	3.27	0.22	335	33.6	18.7	128	26.7
1	2.62	24.7	15.7	69	46.5	16.9	4.6	74.8	18	4.1	5.7	83.4	353.7	4.5	0.82	73.8	192.5	1.23	3.04	15.5	14.1	2.65	0.27	263	161	32.6	104	22.5
1	2	14.7	12.6	55	37.6	4.2	1.3	42.5	10	4.41	6.54	101.2	281.1	4.18	0.57	45.3	154.6	1.38	2.84	16.7	13.3	2.86	0.28	291	65.4	4.13	86.8	25.5
1	2	9.8	18.1	74.4	46.4	13.1	3.2	49	7.7	4.72	4.55	64.4	277.2	4.45	0.74	75.4	173.2	1.55	2.83	15.5	13.8	3.15	0.38	223	161	21.3	81.7	15.9
1	2	29.3	21.8	70.4	39.1	5.3	1.2	81	26.4	4.85	4.32	71.7	236.3	3.68	0.91	71.7	149.8	0.88	2.22	15.5	12.8	4.87	0.35	568	95.5	30	115	27.5
1	2	7.2	13	60.9	36.5	5	1.4	38.4	10.2	4.06	5.64	109.4	346.6	4.05	3.14	47.6	118.6	0.89	1.94	15.3	12.2	3.08	0.16	304	140	17.8	79.7	26.5
1	0	19.2	15.9	48.1	31.8	19.4	3.3	44.4	17.2	3.48	2.72	53.8	262.1	6.19	3.23	20.8	166.6	1.11	3.94	17.2	12	2.69	0.35	128	82.3	160	90.8	20.3
1	2	21.7	18.2	73.5	47.9	8.2	1.7	54.7	15.9	3.67	7.94	142.9	384.5	4.93	2.41	194.6	165.8	0.72	3.1	15.4	27.7	3.33	0.19	159	75.3	58.8	91.6	24.5
1	2	25.6	14.4	79.2	47.5	12.9	3.2	110	25.2	5.18	6.2	109.4	467.5	5.32	2.73	82.7	151.7	0.83	3.53	17.1	12.3	2.49	0.19	525	96.7	87.2	115	47.6
1	2	5.6	10.2	71.6	41.1	4.3	1.9	60.9	7.9	4.58	10.49	186.1	414.3	5.08	1.62	69.9	227.4	0.9	3.4	16.2	13.2	5.16	0.42	551	111	39.1	93.4	33.2
1	2	17.8	14.5	71.8	40.1	15.5	4.1	58.3	44.7	5.48	5.77	90.1	344.3	5.32	2.22	55.6	140.5	0.96	3.39	16.6	13.1	3.88	0.35	371	150	48.6	142	27.3
1	2	58.7	25.5	67.2	44.7	10.5	3.7	78.1	48.4	3.99	4.11	59.7	430.9	3.44	2.61	73.9	146.7	0.71	1.99	16.3	13.4	2.3	0.19	368	158	63.1	107	10.2
1	2	28.6	19.2	70.8	43.6	19.6	4.4	66.5	72.8	4.56	4.84	99.1	422.4	4.55	2.37	128.8	180.8	0.86	2.87	16.7	11.4	3.27	0.4	392	233	18.7	105	26.5
1	2	14.8	13.7	66.5	38.9	6.6	1.2	66.1	49.5	4.26	3.88	72.3	491.1	4.16	2.1	42.4	132	1.16	2.55	15.1	12.5	3.9	0.29	398	102	51	127	26.2
1	2	14.4	16.1	77	50.4	8.7	2.4	52.2	30.5	5.27	7.32	137.3	467.5	4.15	1.75	121.7	170.9	0.96	2.87	15.9	13.7	2.9	0.12	214	77	29.2	110	31.5
1	2	12.9	11.1	64.8	41.8	10.5	1.6	56.4	15.6	5.24	4.38	67.2	315	5.74	1.55	64.9	159.6	1.14	4.16	14.7	13.9	4.5	0.55	411	87.1	4.48	155	24.7
1	2	10.4	12.3	61.4	36.1	10.2	2.3	69.3	11.6	4.7	3.03	60	293.8	3.84	3.02	52.3	116.1	0.83	2.49	15.4	13	3.6	0.33	343	83.4	94.8	111	22.3
1	2	25.4	16.9	64.7	43.2	13.2	3.5	76.8	42.7	4.54	3.43	87.8	200.2	4.28	2.14	137.7	181.4	0.84	2.99	15.7	13.1	4.3	0.9	274	62.3	18.8	134	31.7
1	2	9.3	14.4	67.1	36.9	6.3	1.3	71.2	14.7	5.75	6.52	66.4	312.3	4.25	5.43	51.2	141	0.62	1.94	14.7	14.6	3.96	0.56	492	148	4.48	116	29.2
1	2	32.7	22.7	59.8	40.1	12.8	4.2	55.7	73.6	5.05	5.5	110.5	414.6	3.98	1.26	52.2	165	0.87	2.69	14.9	13.6	3.23	1.05	228	51.9	836	93.4	20.7
1	2	19.4	16.9	66.5	40.5	12.1	2.5	66.1	17.5	4.73	5.01	110.9	410.3	5.54	2.41	80.7	146.5	1.19	3.74	14.9	13.3	4.15	0.36	217	87.5	103	104	24.1
1	2	14.3	12.3	65.1	42.3	12.1	3.4	45.7	18	4.33	3.91	99.8	328	4.36	2.57	55.6	129.3	0.71	3.01	15.3	13.8	3.02	0.21	227	58.9	8.12	105	22.4
1	2	17.4	14.6	73.8	41.4	6.4	1.5	59.5	33.7	4.58	4.26	88.2	426	4.44	2.2	156.5	160.3	0.8	3.05	16.6	13.6	3.52	0.21	282	94.3	43.5	115	24.2
1	2	18.6	11.7	68.5	45.8	10.6	1.1	65.3	28.3	4.83	7.58	129.4	471	4.91	2.38	103.7	141	1.1	3	15.6	12.2	3.02	0.72	215	87.4	31.2	108	41.2
1	2	29.9	22.9	70.2	42.3	34.8	8.3	39	20.3	4.85	9.7	152.1	548.6	3.17	2.62	103.3	145.8	0.75	1.83	16.6	13.2	2.78	0.22	414	56.3	24.6	136	31.9
1	2	20.8	12.6	69.7	38.1	2.7	0.9	82.2	90.6	10.38	3.96	70.5	370.6	4.51	3.42	48.9	188.4	0.75	2.97	16.3	13.4	3.42	0.59	283	94.3	14	125	26.6
1	2	23.6	13.4	74.1	45.3	9.7	0.9	63.4	45.3	5.38	4.83	99.7	367.2	4.53	3.93	161.9	209.6	0.8	2.38	14.5	14	3.09	0.35	304	71.2	22.2	91.6	17.9
1	2	16.5	9.3	62.5	41.7	17.8	3.3	41.2	19.5	3.91	3.59	63.8	261.8	7.14	3.72	24.7	329.2	0	0	15.7	13	3.29	0.21	102	158	201	130	22.6
1	2	15	17.7	76.2	52.4	15.1	4.6	63.4	27.9	4.6	5.54	103.7	282.1	4.72	0.73	104.3	165.7	1.72	2.82	16	14.6	2.41	0	489	104	74.7	75.6	13.4
1	2	44.3	24.9	68.6	42.7	11.1	3	47	45.4	4.74	5.11	118	462.3	5.8	1.39	138	155	1.19	4.05	16	13.9	3.21	0.31	315	75.3	79.6	97.3	26.8
1	2	28.1	17.3	72.5	46.5	13.3	3.2	111	27.7	4.62	6.09	117.5	418.7	4.91	2.46	127.2	183.4	0.9	3.41	14.9	13.9	3.72	0.31	320	43.4	160	110	17.2
1	2	16.8	15.8	73.3	47.4	8.2	2.8	82.8	23.5	5.14	4.35	85	386	3.66	2.14	83	154.5	1	2.2	15	13.3	3.86	0.32	237	50.1	113	121	37
1	2	24.3	18.4	64	36.6	18.7	3.8	55.2	15.2	4.42	3.99	71.7	392.6	4.68	2.47	37.5	172.1	0.89	3.28	14.6	13.5	5.19	0.49	489	126	615	134	20.6
1	2	26.6	14.5	64.9	41.8	9.5	1.6	43	25.2	4.82	5.09	75.7	373.1	4.94	4.7	39.3	145.3	0.99	2.75	14.8	13.9	3.15	0.17	320	153	56	113	17.8
1	2	11.6	17.8	61.3	39.7	13.1	3.5	61.1	22.3	4.39	4.39	64.9	249.4	3.19	1.59	48.2	136.5	0.77	2	15.4	14.3	3.31	0.47	264	58.4	7.87	98.7	30.8
1	2	11.4	15.8	67.7	36.6	8.9	2.5	45.3	16.5	4.58	5.32	93.3	267.4	4.35	0.95	42.4	147.2	1.29	2.97	16.7	13.6	3.87	0.66	520	148	46.5	121	22.6
1	2	25.8	15.7	62.2	38.9	14.3	3.2	56	56	5.23	4.86	91	384.2	5.79	2.34	60.7	169.6	0.84	3.87	17.6	12.8	3.38	0.26	274	51.8	17.1	115	35.8
1	2	20.5	13.1	61.3	40.6	7.3	2.1	81.4	22.8	4.45	3.38	105.7	464.4	4.51	1.04	45.2	183	0.86	2.97	15.7	12.9	4.58	0.64	283	87	11.4	115	24.6
1	2	8.1	12.4	70.2	37.8	10.1	2.1	57.8	16.2	5.2	3.09	60.8	426.4	3.83	1.56	72.5	145.1	0.89	2.61	15.1	14.5	3.74	0.43	599	185	79.9	97.4	17
1	2	7.5	13.5	64.2	40.2	8.5	2.1	51.2	11	4.97	2.63	55.4	240.1	4.9	1.03	45.9	144.5	1.78	3	15.7	13.2	3.29	0.31	267	114	64.3	108	26
1	2	10.4	11.2	66.7	43.1	7.9	2.6	58.5	18.6	4.42	3.08	76.7	285.5	4.18	1.64	56.6	144.2	1.05	2.76	15	12.6	3.27	0.7	183	210	8.52	116	18.5
1	2	16.2	11.3	41.4	19.7	5.7	0.4	58.3	26.6	6.37	6.79	42.6	248.9	13.69	1.5	71.2	224.8	3.29	9.68	15.8	12.5	3.3	2.7	183	161	86.1	50.3	19.6
1	2	13.1	12.4	70.9	44.1	11.3	3.9	71.8	38.7	5.1	4.05	116.4	373.1	2.77	1.57	55.9	149.5	0.71	1.62	15	13.6	4.11	0.27	372	73.9	33.9	110	32.7
1	2	8.5	16.3	68.4	32.1	3.8	0.4	60.7	10.3	5.26	7.02	197.3	475.1	5.56	1.32	104.4	236.8	1.1	3.81	16.3	13.6	9.87	1.89	235	73.8	4.48	92.2	44
1	2	8.5	16.3	68.4	32.1	3.8	0.4	60.7	10.3	4.09	7.02	197.3	475.1	5.56	1.32	104.4	236.8	1.1	3.81	16.3	13.6	9.87	1.89	235	73.8	4.48	92.2	44
1	2	14.5	13.7	58.4	29	4.4	1.2	83.1	21.1	3.89	16.39	198.4	470	4.57	1.12	126	184.7	0.91	3.16	15.6	13.6	5.59	0.48	271	58.1	28.3	95.4	27
1	2	10.8	13.4	74.4	42.9	5.5	1.1	77.9	19.8	4.59	6.73	92	330.3	4.18	2.13	100.3	160.2	0.98	2.68	16	13.1	3.47	0.37	261	57.2	16.2	99	40.6
1	2	11.3	20.6	58.1	33.2	5.9	0.9	66.7	15.7	4.87	6.88	108.5	489.4	4.53	4.77	72.5	263.4	0.75	2.17	15.1	13.7	4.21	0.62	408	73.4	7.68	122	26.6
1	2	7.6	11.6	62.2	35.8	6.1	1.3	76.9	14.1	5.13	11.66	260.7	419	4.12	3.37	70	147.3	0.88	2.13	15.6	12.3	3.51	0.23	356	111	29.5	105	28.4
1	2	9.5	14.1	51.5	30	11.1	2.9	56.6	8.4	4.55	10.88	137	510.8	3.39	1.35	103.1	171.8	1.06	1.94	15	13.9	4.5	0.36
1	2	20.9	17.1	70.3	37.4	8.5	2.9	56.9	22.5	4.68	8.92	122.6	423	3.86	0.97	122.8	155.1	1.03	2.52	15.3	13.1	5.29	0.19	262	30.3	50.4	96.6	18.7
1	2	17.9	16.9	57.6	33.7	6.1	1.2	75.6	15.9	4.33	7.21	115.5	377.7	4.52	1.36	63.4	118	1.06	3.29	17	13.2	3.54	0.29	221	110	146	102	23
1	2	22.7	37.4	39.5	13.5	4	0.3	72.1	93.9	4.42	2.75	51.6	257.6	9.49	2.34	88.1	162.1	1.36	7.51	19.6	13.2	7.52	2.09	249	185	466	116	25.2
1	2	29	16.7	37.3	23.4	7.4	1.2	61.1	20	3.66	5.26	69.3	321.9	7.2	2.12	97.1	211.7	2.91	4	19.2	12.8	5.14	0.3	136	140	478	96	21.4
1	2	6.5	14.2	73.6	41.4	10.2	2.4	45.8	8.5	4.73	6.49	135.4	347	3.47	1.04	74	149.5	1.5	1.91	15.7	14.1	1.91	0.31	396	104	11.4	59.5	15.6
1	2	16.4	16.1	55	30.8	8.1	1.6	41.4	23.5	6.44	17.32	639.1	347.4	5.73	2.55	44.5	236.9	1.35	3.66	16	13.6	3.34	4.81	94.7	87.7	19.1	111	33.9
1	2	16.5	19.2	68.9	40.6	3.3	0.3	44.9	11.7	5.3	13.07	215.2	374.6	4.46	2.68	159.5	165.9	1.02	2.85	15	13.4	3.47	0.29	272	57.5	7.9	93.5	23.3
1	2	12.8	11.1	54.3	29.9	2.1	0.1	74.4	6.6	5.85	15.36	239.4	397.7	5.2	1.39	48.7	120.8	1.29	3.43	15.1	13.7	3.36	0.31	322	108	256	99.3	30.7
1	7.05	19.7	21	61.6	40.9	11.4	3.6	77.8	56.2	4.47	6.77	184.1	540.8	4.57	2.91	131.1	156.3	0.63	2.94	16.3	13.2	3.65	0.4	236	83.8	191	99	30
1	2	53.1	28.4	72.8	43	4.7	1	47.3	62.3	5.97	4.72	90.9	332.5	4.62	1.42	76.1	204.4	1.02	3.19	17.3	12.1	2.86	0.26	268	68.3	65.8	111	28.3
1	2	23.5	30.5	31.7	13.6	0	0	0	0	4.3	12.49	110.7	410	10.91	2.45	0	0	1.17	8.77	19.9	12.5	9.68	2.19	299	222	1920	127	34.5
1	2	17.7	16.6	72.7	42.4	19.5	4.6	75.2	40.9	5.19	3.91	63.9	373.2	3.63	1.78	75.8	162.1	1.09	2.09	16.5	12.3	2.63	0.37	164	57.3	21.8	117	36
1	2	14.3	13.6	65.9	40.8	12.6	4.7	52.5	18.1	4.22	3.58	89	500.2	3.18	0.63	45	147.7	1.16	1.71	16.9	12.9	2.26	0.21	142	134	196	84.6	15.2
1	2	13.9	18.7	64.4	37.2	7	1.7	62.6	13.9	4.78	4.18	52.5	268.5	4.63	1.46	52	136.8	1.74	2.44	15.7	12	3.06	0.26	226	138	13.1	89.4	24.1
1	2	27.5	14.6	70.2	45.5	26.5	5.4	63.4	35	5.62	5.87	68.4	316	4.5	3.19	60.4	166	1.07	2.73	16.1	12.7	2.37	0.2	227	122	82	103	14.6
1	2	17.3	14.4	73.2	42.7	6.1	1.9	50.4	22.7	5.8	4.33	95.4	449.9	4.14	1.84	116.9	161.4	1.23	2.58	15.9	13.1	3.15	0.33	268	80.3	32.7	123	24.1
1	3.78	13.4	17.6	55.4	37.2	5.3	1.3	38.4	20.1	4.54	5.22	126.3	314	7.1	3.14	154.9	200.6	1.35	4.7	17.3	11.7	3.31	0.14	159	48	17.9	144	36.4
1	2	9.3	14	64.6	38.9	9.4	2.7	56.3	14.6	4.58	4.82	118.4	421.7	3.39	1.42	71.2	133.7	0.76	2.23	16	12.6	3.72	0.28	308	110	4.38	109	30.5
1	2	39.8	18.4	77.8	46.5	4.8	1.2	97	30.2	5.55	4.5	84.3	341.5	4.08	1.7	137.5	170	0.98	2.54	17.1	13.7	2.49	0.39	185	158	11.8	116	23.1
1	2	15.8	12.4	60.6	38.7	8	2.4	59.1	22.6	4.44	7.47	140.5	461.2	3.96	1.5	88.7	145.2	0.9	2.32	16.4	13.3	3.51	0.16	258	97.7	22.1	114	35.5
1	2	8.6	10.3	57.8	40.1	11.7	2.8	64.4	24.9	4.71	5.77	97.5	335.9	4.31	2.97	97.1	144.6	1.03	2.4	17.9	12.9	1.87	0.22	252	62.8	9.26	84.1	24.1
1	2	8	11.3	66.1	38.4	7.3	1.8	37.5	10.4	3.9	4.87	66.8	347.2	4.12	0.72	55.6	160.5	1.63	2.15	15.8	12.9	3.83	0.33	429	169	13.8	102	20.5
1	2	25.6	23.9	61.7	38	15.8	4.6	51.3	11.8	4.58	4.63	87.5	385.2	3.63	0.78	125	156	1.02	2.26	16.2	12.4	2.9	0.45	294	101	87.4	94.6	22.6
1	2	67.2	33.2	61.7	40.9	14.9	3.3	65.1	43.3	5.19	5.39	88.7	395.1	5.4	1.25	75.3	137.1	1.04	3.9	17.1	11.6	2.86	0.14	316	58.2	825	100	22
1	2	311.3	199.2	55.1	27	13.7	3.2	67.8	80.1	4.39	7.56	122	409.3	5.88	1.14	72.1	180.9	2.6	3.19	18.6	14	2.79	0.57	371	105	154	66.7	14
1	2	15.9	15.6	72.4	44.3	9.6	2.3	82.7	28.2	4.55	4.17	92.1	284.1	4.32	1.92	73.7	131.2	0.85	2.94	16.1	14.1	2.78	0.25	396	91.6	54.1	113	25.6
1	2	13.6	18.7	73.5	45.1	7.9	2.2	72.3	18.1	4.67	5.21	94.4	308.7	3.95	0.78	349.5	185.4	1.32	2.5	16.9	14.8	2.26	0.08	268	130	84	61.1	13.2
1	2	52.1	28.2	57.3	36.8	8.2	2.2	65.8	49.1	4.59	4	74.5	464.2	4.85	4.2	29.1	143	0.81	2.69	15.5	11.9	3.85	0.19	367	97.6	95.1	131	29.9
1	2	10.2	13.1	71.2	41.1	7.1	2.3	49.5	31.1	6.57	3.48	63.3	269.2	4.02	0	36	135.5	0	0	16.4	13.7	3.83	0.31	237	99.8	12.1	84.5	27.3
1	2	35.6	20.4	65.7	43	11.8	3.6	81.1	42.3	5.13	4.01	80.9	424.6	4.11	0	59.4	148.9	0	0	16.6	11.9	2.68	0.42	282	116	152	111	28
1	2	14.1	18.9	52.2	30.8	5.3	1.3	58.5	18.2	4.53	4.7	61.3	338.4	4.05	1.78	36.1	138.6	0.84	2.37	16.5	12.3	3.15	0.21	386	127	186	113	21.8
1	2	16.8	17.6	75.4	46.8	6.8	1.5	43.4	13.8	4.64	6.07	58.2	200.5	4.22	0	117.4	151.2	0	0	16.6	11.7	2.92	0.26	352	91.3	209	124	34.6
1	2	6.6	14.2	46.4	30.2	2.8	0.8	40.8	7.2	4.65	9.14	163.5	313.7	5.73	1.11	71.9	160.5	1.38	3.66	16.7	12.8	3.15	0.19	169	109	20.5	70.6	20.7
1	2	11.4	15.1	74.7	47.7	7.4	2.4	57.9	14.2	4.23	3.82	90	345.9	3.57	1.01	123.4	160.2	1.1	2.27	15.4	13.3	2.82	0.19	263	70.4	15.2	112	22.6
1	2.21	11.3	12.9	69.5	39.7	11.4	2.9	47.6	18.3	5.04	7.27	158.3	459.7	5.39	2.63	107.5	179.5	0.89	3.91	15.7	12.9	3.58	0.31	377	62.1	519	109	39.3
1	2	12.5	14.3	68.6	44	9.8	2.5	75.2	10.2	4.62	4.42	60	215.8	4.61	0.73	72.7	181.5	2.29	2.24	16.9	14.8	2.42	0.34	270	53.1	11.8	82.4	20.4
1	2	20.1	18.7	64.1	41.5	13.6	3.7	62.3	28.7	4.89	8.03	115.1	423.4	4.07	0.92	113.3	143.4	0.89	2.88	15.4	12.9	3.08	0.48	156	97.4	4.45	112	22.7
1	2	22.6	18.4	73.4	45.4	6.6	1.9	70.1	25.9	4.83	5.09	102.7	297.9	4.33	1.2	112	163	1.12	2.79	15.7	13.2	3.03	0.08	351	60.7	17.8	103	29
1	2	11	15.1	69	42.9	11.7	3.2	63	13.5	4.6	5.65	78.3	305	2.94	1.32	94.8	167	1.11	1.47	16.1	13.6	2.27	0.13	329	56.6	56.1	100	12.3
1	2	22.4	17.2	59.9	38.2	8.9	2.4	49.5	9.3	4.07	4.84	66.2	346.2	3.55	1.23	60.7	136.8	1.11	2.21	15.4	13.3	3.15	0.53	276	125	165	101	23.3
1	2	16.5	16.4	64	38	9.3	2.3	75.2	25	5.34	3.4	93.6	402.2	3.63	1.74	102.9	125.9	1.04	2.16	15.3	14.1	2.68	0.34	412	45.3	47.4	101	26.1
1	2	33	28.7	68.5	41	16.9	3.6	45	23.9	4.4	5.19	106	489.9	4.16	4.35	79.4	162.5	0.67	2.1	17	13.1	2.63	0.4	427	88.3	265	102	28.3
1	2	29.2	24.3	67.8	39.8	7.8	2.1	47.6	67.9	5.4	4.78	92.7	394.9	5.51	2	0	0	1.1	3.84	15.7	12.7	3.7	0.23	440	151	822	120	21.1
1	2	8.9	13.7	35.9	20.9	4.8	0.9	193.8	8.2	4.49	5.04	81.7	390.4	7.46	1.17	0	0	1.17	5.76	15.9	14.3	4.51	0.79	142	113	18.4	130	27
1	2	7.1	10.8	50.5	32.2	8.2	2.2	36.7	10.8	4.92	13.89	312.4	439.1	5.03	1.15	41.6	138.6	1.32	3.21	16.8	12.5	3.69	1.4	184	86.3	4.32	90.4	23.5
1	2	11.9	15.4	60.6	34.2	11.1	3	31.3	11.3	4.96	6.64	97.5	291.3	3.41	1.01	52.3	137.6	1.56	1.61	16.2	11.9	3.74	0.49	369	96.3	6.27	58.1	19.7
1	2	7.7	12	65.2	38.5	7.4	2.2	51.7	9.2	5.93	6.24	114.7	362	4.32	1.75	40	159.3	1.06	2.42	15.8	12.6	5.62	0.58	403	111	107	147	74.1
1	2	18.8	18.2	71.7	45	5.3	1.1	67.3	21.1	6.03	5.49	141.9	479.5	5.18	1.3	156.9	189.9	1.27	3.43	16.2	12.1	3.56	0.22	258	103	745	102	30.2
1	2	14.7	15	73	43.8	13	2.7	53.7	31.9	4.23	6.13	143.4	566.7	5.7	2.68	83.1	130.4	1.06	3.61	16.2	13.4	3.9	0.19	401	43.5	47.2	115	28.3
1	2	146.9	88.7	73.5	34.4	4.7	0.7	90.6	60.6	4.78	7.58	88.7	433.4	4	0	86.6	278	0	0	17.5	11.8	4.49	0.56	307	184	129	108	22.2
1	2	30.8	24.2	77.7	46.3	8	1.9	63	51	3.79	4.96	136.3	455.4	4.12	0.8	119.7	158.2	1.3	2.6	16.8	13	2.79	0.14	302	104	44.4	98.8	19.1
1	2.78	17.1	20.2	58.5	34.6	12.2	2	66.4	11.9	4.58	5.21	77.3	365	6.76	2.1	81.8	204	1.56	4.74	16.8	13.4	3.34	0.51	307	159	40.4	108	22.9
1	3.62	22.3	16.3	65	38.4	11	2.2	38.4	24.1	4.43	3.86	76.7	428.5	5.67	2.68	74.4	128.3	1.01	3.99	16.5	13.5	2.78	0.35	534	50.9	19.1	115	24.5
1	2	31.5	18.7	67.3	41.5	10.4	2.9	43.6	14.3	4.54	4.14	100.2	396.6	3.92	1.96	0	122	0.85	2.41	16.5	12.4	2.07	0.21	238	86.8	402	102	19.8
1	2	41.3	31.1	75.7	46.3	7.1	1.9	77.4	45	5.15	4.16	98.5	576	4.76	2.43	134.8	192.6	0.93	3.11	16.8	11.9	3.44	0.16	449	74.7	798	136	23.9
1	2	39.6	24.9	67.3	43.8	18.8	5	64.3	37.4	4.27	4.85	98.4	421.7	4.27	2.13	72.9	188.4	0.83	2.86	15.4	13.7	3.19	0.41	240	67.2	8480	87.4	24.5
1	2.72	26.9	13.7	78.2	49	8.9	2	111.9	29.6	4.13	4.76	98.4	214.1	5.12	1.53	92.3	124.1	1.24	3.53	16	13.2	2.95	0.2	332	93.7	228	106	22
1	2	14.2	17.3	63.8	36.6	8.4	2.5	42.4	10.4	4.93	4.61	67.5	328.2	4.86	2.91	169.8	183.6	0.94	3.21	15.2	13	3.47	0.3	367	105	4.72	81.7	24.1
1	2	9	13.8	64.4	41.1	8.2	1.4	63.8	13.4	4.79	2.96	57.3	383.2	5.21	1.4	27.8	145.2	1.07	3.78	14.5	12.9	3.27	0.28	308	152	15.8	117	23
1	2	11	15.4	71.3	45.2	10.6	3.2	77.8	19	4.24	4.03	65.3	387.8	3.51	1.24	96.6	167.6	1.01	2.16	17.5	12.7	2.68	0.12	242	148	11.4	117	23.3
1	3.36	24.4	17.7	64.1	37.1	20.3	5.6	62	11.8	4.21	5.71	110.5	441.3	3.63	1	138.4	136.8	1.16	2.28	16.6	13.6	2.29	0.23	398	171	60.8	93.9	22.6
1	2	10.9	13.8	78.6	47.2	16.8	4.5	57.2	17.8	4.48	5.58	133.4	364.8	3.28	1.14	70	130	1	2.04	15.9	13.3	3.79	0.34	348	143	6.7	111	21.5
1	2	16.4	15.4	62.6	28.6	3.3	1	53.8	45.1	4.78	6.08	63.1	354.8	5.02	3.91	185	202.3	1.14	2.94	16.7	12.3	6.07	0.57	487	64.9	4.48	109	33
1	2	28	15.6	67.2	40.4	5.7	1	92.2	17.3	6.04	7.4	84.8	319.3	4.71	1.29	83.9	150.9	0.74	3.33	17.1	12.3	2.6	0.13	374	106	4.38	103	26.5
1	2.58	19.6	17	76.4	44	16.4	4.7	68.3	33	5.25	5.1	67.9	484	4.2	2.33	52.8	129.7	0.98	2.55	15.7	12.8	3.33	0.26	337	89.6	0	167	29.6
1	2	60	30.2	69.4	39.8	6.9	2.1	66.1	19.1	3.54	4.53	86.4	374.4	4.51	1.06	0	0	0	0	16.8	13.6	2.93	0.45	288	216	40.4	97.5	24.9
1	2	13.8	11.8	57.9	36.4	8.6	2.8	89.4	20.1	4.4	4.04	147.1	422.6	3.12	1.98	91.4	132.1	1.03	1.54	16.5	14.7	2.49	0.21	244	116	13.1	77	20.5
1	2	21.8	18.5	68.6	44.2	10.2	2.3	72.4	32.4	3.47	7.34	160.4	450.8	3.79	1.74	88.3	168.5	1	2.39	16.3	12.6	4.05	0.31	286	42.5	110	114	33.4
1	2	20	19.2	63.3	38.9	5.5	1.9	98.7	30.1	5.01	19.52	313.9	356.9	6.98	1.32	129.6	212.2	1.51	4.58	17.4	12.9	4.3	0.38	283	41.2	69.4	83.4	35.7
1	2.37	7.1	12.2	59.3	43.3	16	5.4	60.1	8.5	4.39	3.6	78.1	306.3	2.72	0.89	105.4	141.4	1.21	1.29	15.7	12.9	2.77	0.16	237	40.8	4.38	81.8	23.3
1	2	12.3	16.1	62.2	44.7	9.8	3.1	52	11.3	4.6	3.57	86.3	295.7	3.66	0.72	212.9	114.7	1.41	1.98	16	13	2.27	0.16	214	73	34.9	99.7	31.7
1	0	22.1	17	41.7	19.6	6.6	0.4	130.2	16.3	3.4	3.75	90.7	342.4	10.23	1.37	81.9	268.1	3.74	6.42	20.1	13.4	4.49	1.42	227	117	4730	117	23.9
1	2	24.3	15.6	65.8	44.1	12.5	2.8	73.1	37.5	5.35	4.68	70.2	388	5.24	2.91	108.8	178.3	0.94	3.58	17.2	12.8	2.94	0.28	182	63.4	41.2	117	28.4
1	2	9.6	13.8	56	39.6	7.1	2.1	47.9	9.8	4.82	7.53	124.3	427.1	4.06	0.52	68.3	118.8	1.03	2.75	15.2	13	2.63	0.24	299	76.7	9.86	85.3	17.6
1	2.29	21.1	16.8	64.6	37.2	8.7	2.1	80.2	18.6	4.34	3.19	92.6	401.7	4.67	2.55	43.7	128.7	0.88	3.38	15	13.5	3.7	0.29	371	106	161	116	25.5
1	2	37.2	24.2	73.2	43.3	7.7	1.8	64.2	49.9	9.64	5.67	92.4	301	4.38	1.99	137.1	175.2	0.58	3.19	14.9	12.3	3.62	0.2	431	149	75.4	127	24.5
1	2	13.3	17.3	65.7	39.8	6.6	1.7	48.4	27	6.68	6.8	109.8	379.8	4.05	1.65	89	150.5	0.65	2.88	17	15	2.9	0.19	358	41.4	12.7	104	29
1	2	37.3	18.5	72.8	43.2	7.5	2.4	65.3	36.3	6.32	4.57	87.3	275.8	3.5	1.58	75.7	110.1	1.21	2.03	15.1	13.8	2.46	0.15	355	77.8	82.5	75.8	14.7
1	2	18.1	17	63.2	34.4	4.8	0.7	89.6	14.7	5.77	4.91	59.4	175.1	3.86	1.4	113.5	204.8	1.28	2.28	15.6	12.9	3.12	0.27	379	99	93.8	83.1	19.2
1	2.78	14.1	12.7	64.3	42	7.9	1.9	59.1	10.1	4.24	24.12	671.7	522.4	3.65	2.04	171.6	193.1	0.75	2.3	16	14.2	3.21	0.71	300	107	7.97	93.7	39.6
1	2	40.4	21.9	68.5	43.1	4.9	0.6	59.2	52.6	6.43	3.52	65.9	308.4	5	0	104.1	164.9	0	0	16.1	12.4	2.48	0.26	185	152	66	92.2	17.7
1	2	90.3	42.6	66.7	44.1	15.8	3.3	81	70.3	6.62	4.4	66.2	386.3	5.81	2.16	77.8	187.6	1.09	4.12	15.6	12.2	4.03	0.15	361	95.5	117	132	20.9
1	3.52	18.2	15.5	60	32.6	6.3	1	68.2	14.3	5.15	4.38	107.5	270.6	4.61	2.34	81.9	214.4	0.84	3.03	16.1	13.2	4.94	0.96	217	213	18.7	131	24.2
1	2	9.5	10.5	64.1	40.1	6.1	1.9	67.2	10.2	4.36	8.83	138.8	484.8	3.33	0.85	67	131.7	0.74	2.29	16.1	12.9	2.81	0.4	168	67.5	53.7	103	18
1	2	15.4	16.3	64.5	40.7	16.9	3.5	56.1	20.1	4.11	5.71	77.8	308.5	5.78	0.92	68.2	176.3	1.58	3.94	16.6	13.4	3.15	0.38	405	118	127	101	26.3
1	2	21.4	16.4	80.8	45.5	9.6	3.4	59.2	18.8	4.53	6.22	91.6	353.4	3.01	0.72	52.9	139.1	0.91	1.89	15.8	14.1	3.04	0.42	552	133	99.2	106	23.4
1	2	36.1	21.8	73.6	44.7	7.2	1.7	78.8	33.4	4.58	6.18	111.4	337.5	0	0	116.9	145.3	0	0	14.3	13.7	5	0.36	541	85.5	105	115	18.4
1	2	20.2	16.4	43.1	26.3	8.3	1.3	68.5	28.2	4.76	7.94	134	524.5	5.9	2.1	62.6	133.4	1.03	4.37	15.3	12.6	3.47	0.28	326	49.9	44.6	100	27.2
1	2	16.3	11.1	57.7	28.9	8.9	2.4	71.9	39.7	5.57	11.26	180.5	509.1	5.02	2.44	51.8	193.4	0.95	3.38	18.1	13.4	3.96	1.38	784	62.9	46.1	120	26.4
1	2	10.9	11.7	57.9	38.1	8.1	2.4	69.6	18.9	4.43	10.54	210.2	568.9	3.27	1.78	0	179.6	0.63	2.17	16.2	13.5	3.5	0.22	292	51.5	221	107	26.1
1	2	8.1	15.4	58.7	34.3	5.3	1.3	54.7	11.9	4.8	14.4	233.6	541.1	4.96	1.61	97.2	173.5	0	0	17.6	12.1	4.61	0.24	185	173	23.1	95.4	29.7
1	2	12.6	10.6	64.2	36.3	5.9	1	65.7	36.8	8.08	12.01	215.7	412	6.84	7.06	40.7	116.4	0.68	3.37	16	13.5	5.06	0.19	569	32.8	4.55	135	41
1	2	14.4	14.8	67.1	43	9.9	2.1	71.2	16.1	4.56	6.44	125.1	396.6	5.26	2.47	158.8	197.7	0.87	3.62	16	14.5	2.65	0.44	253	73.6	130	77.5	16.7
1	2	14.9	18.6	69.5	42.1	9.3	1.9	49	27.6	4.55	4.8	75.6	365.1	5.25	1.36	129.3	145.2	1.44	3.42	15.1	12.7	5.03	0.63	432	164	780	128	23.6
1	2	14.5	18.2	74.6	46.1	12.9	3	60.1	21.9	4.35	11.86	201.3	646.6	3.81	3.59	78.4	173.8	0.72	1.77	15.2	12.8	3.42	0.37	418	209	18.5	115	23.4
1	2	13.8	14.8	67.3	34.2	5.3	1.1	64.6	16.8	6.71	5.59	49.9	396.5	4.04	1.11	107.8	194.4	1.52	2.06	16.7	12.5	4.92	0.94	158	53.7	86.7	98.4	16.7
1	2	29.8	26.2	52.4	31.7	6.7	2.6	114.5	148.8	4.54	7.15	92.4	409.7	3.86	1.28	136.9	263.1	0.89	2.6	16.1	15.8	5.31	2.22	296	35.6	13.8	178	27.2
1	2	11.1	17.5	73.1	42.2	6.7	2	138	65.9	5.13	3.56	65	311.6	6.93	2.13	204.3	195.3	0.85	5.43	19.7	14.6	2.86	8.37	334	36.5	48.4	192	31
1	2	56.7	38.7	37	19.7	12.2	4.6	507.4	976.9	4.72	20.11	144.7	491.4	9.51	1.53	67	397.9	1.59	7.43	19	12.7	3.93	1.81	512	59.3	14.3	93.1	25
1	2	21.1	30.1	32.3	14.1	6.1	1	50.6	219.3	3.28	11.01	98.8	394.6	15.61	2.18	105.7	232.8	1.46	13.02	19.8	13.4	5.75	0.51	505	99.3	115	74	32.1
1	2	9.5	10	68.6	41.4	20.5	4.3	108.7	25.5	12.04	10.77	219.9	479.6	3.96	2.91	53.4	265.8	0.9	2.1	16	11.8	5.48	0.5	316	64	51.5	119	48.2
1	2	8.5	6	57.7	41	5.7	1.4	73.9	20.1	4.7	16.09	234.9	263.5	4.03	1.33	62.5	201	0.72	2.77	15.8	12.2	3.17	0.29	173	26.6	72.5	91.4	36.2
1	2	54.1	23.6	62.1	40.7	8.3	2	83	37.7	4.4	3.71	79.7	322.5	4.88	2.2	57.7	126.2	1.03	3.05	16.3	11.8	2.61	0.31	237	244	10.3	94	18.5
1	2	35	21	63.2	43.4	23.4	7.1	44.5	44.4	3.75	4.21	90.3	554.5	3.79	1.33	44.8	137.6	0.83	2.3	16	13.2	3.88	0.19	141	39.7	293	131	37.8
1	2	18.8	10.3	59	36.4	16.1	2.9	41	35.8	4.55	6.35	78.3	399.7	5.21	3	23.9	280.8	1.76	2.97	15.2	12.7	3.05	0.99	227	172	4.57	134	15.5
1	2	37.8	30.6	69.3	42.9	10.4	1.9	120.8	47.4	4.53	4.61	74	261.3	6.43	3.65	82.2	179.3	0.95	4.47	15.2	12.6	4.7	0.36	179	161	51.4	177	26.9
1	2	15.7	13.7	72.7	46.8	8.3	2.7	82.8	31.6	4.33	11.32	236.4	417.8	4.5	1.31	157.9	215.3	1.11	2.65	15.7	12.6	3.08	0.16	133	62.3	47.9	97.2	30.9
1	2	15.7	13.7	67.7	44.8	13.5	4.1	62.8	30.9	3.81	4.75	80.3	429.8	4.59	1.03	78.2	154.8	1.14	2.82	16.1	11.4	2.68	0.26	242	150	12.7	96.5	21.4
1	2	20.4	17.6	56.8	35.1	7.9	2	59.9	49.2	3.87	4.46	102.4	457	4.73	1.11	49.6	213.2	1.45	2.98	18.2	11.8	6.55	0.51	95.3	94.1	26.3	134	41.6
1	2	30.4	24.7	58.5	37.2	9.8	2.4	99.6	19.9	4.94	11.48	147.3	237.7	5.92	0.57	53.1	322.9	2.1	3.41	15.6	11.9	3.17	1.67	218	135	68.4	102	24
1	2.15	16.3	13.4	63.7	35.4	7	1.5	40.9	18.2	5.37	6	111	456.5	4.84	3.11	177.9	180.9	1.07	2.71	14.9	12.9	6.3	0.29	189	91.4	64	142	38.8
1	2	11.6	14.6	73	45.6	9.6	1.8	61.4	31.2	41.8	5.12	114.2	524.6	6.52	2.85	59.5	194.4	1.08	4.33	16.2	13.2	3.58	0.28	247	102	47.7	134	62.2
1	2	31.6	21.8	62.2	41.9	9	2.8	74.9	96.4	4.51	4.98	92	458	4.35	1.42	69.1	150.4	1.2	2.8	15.5	13.4	3.52	0.39	239	71	176	139	31.4
1	2	14.6	15.1	54.2	37	11.2	3.3	64.1	32	3.56	6.84	79.1	259.1	4.38	1.37	26.9	161.7	1.27	2.86	15.9	13.9	2.77	0.31	279	61.2	4.48	95.4	20.3
1	2	10.1	18.9	55.3	36.5	6.1	1.7	38.1	12.3	3.83	2.67	55.4	229	4.69	0.87	51.5	163.7	1.64	2.7	17	13.4	3.19	0.33	198	134	10.6	86.7	20.6
1	2	8.5	13.7	71.4	40.5	6	1.6	81.3	12.6	5.31	8.14	173.8	121.7	4.9	1.42	53.2	139.1	1.09	3.44	15.6	13.6	5.66	0.4	207	84.2	111	121	42.5
1	2.51	9.3	18.7	88.7	46.1	6.6	1.8	140.2	36.8	5.96	6.25	165.7	114.8	4.12	1.56	60.1	135	1	2.62	15.9	14.1	3.96	0.84	242	122	9.69	110	31.2
1	2.14	45.3	25.8	68.5	34.3	6.3	1	66.2	17.7	5.39	19.1	259.6	532.7	3.75	1.84	91.1	139.3	1.08	2.34	15.9	14.5	2.8	0.23	726	127	13.5	64.8	21.1
1	2	6.3	10.9	72.4	34.3	6.7	2.6	62.4	14.6	5.45	2.65	83.7	359.2	2.66	0.8	22.7	103.2	0.58	1.62	15.1	14.2	4.97	0.51	142	3100	23.3	132	15.4
1	2	11.8	9.8	71.1	35.9	6.4	3.2	77.7	38.8	4.86	14	480.3	431.9	3.94	0.79	35.5	168.2	0.92	2.65	15.5	16.4	6.71	1.89	302	110	130	110	27.2
1	2	31	25.6	47.4	28.8	9.9	2.6	43.7	14.8	4.17	5.4	83.5	305.3	4.08	0.7	48.9	204.6	1.63	2.38	16	14.4	2.33	0.33	212	83	249	48.1	12
1	2	14.8	21.1	51.5	24	6.4	0.1	53.9	32.1	5.59	10.14	106.3	420	11.33	7.25	95.8	171.6	1.04	8.3	15.9	13.3	5.99	2.23	341	211	75.1	150	24.1
1	2	6.8	7.2	60.5	33.7	4.2	1.1	92.6	12.2	3.95	11.73	274.2	443.9	4.12	1.73	121.4	142.4	1.14	2.47	15.8	12.5	4.68	1	140	39	5.82	101	41.5
1	2	26.9	10.9	62.9	39.4	4.4	1	47.2	16.2	4.89	8.99	179.8	290	3.94	5.01	90.2	113.8	0.59	1.63	15.6	12.5	4.49	0.47	184	115	5.13	92.7	31.2
1	2	13.8	11.7	60.8	44.1	11.4	2.9	44.6	17.3	4.26	3.49	45.2	354	3.57	1.71	29.9	132.3	0.64	2.18	14.5	13.8	3.67	0.14	180	21.3	76.9	106	25.1
1	2	52.5	20.6	68	44.1	14.1	3.7	74.1	30	4.36	10.42	211.9	519.8	4.11	3.15	53.6	166.9	0.99	1.99	17.2	12.7	3.61	0.22	379	66.8	10.8	111	36.6
1	2	17.9	15.6	66	39	10.5	3.2	101.5	13.6	4.66	4.61	57.1	337.5	4.78	1.69	64.3	140.2	1.13	2.86	16.7	11.9	3.8	0.26	460	115	292	112	28.2
1	2	57.2	19.7	61.8	39.5	15.4	3.3	77.2	102.6	4.71	4.72	90.3	327.7	5.3	2	58.6	154.1	1.7	3.08	16.4	13.7	8.8	0.1	174	47.4	39.6	99.1	13.1
1	2	12.3	20	64.3	36.7	4.5	1.2	59	36.6	5.14	15.76	118.7	624.6	4.76	1.3	32.5	170.1	1.26	2.99	16.8	11.9	5.06	0.51	229	23.2	7.82	91.2	28.1
1	2	13.8	25.8	51.2	20.7	3.4	0.8	167.8	26.3	4.47	2.48	50.2	176.9	5.75	1.9	17.3	160.5	0.94	3.84	22.4	13.3	8.1	5.44	372	469	266	124	24
1	2	25	16	70.4	40.2	6.1	2	103.2	37.3	6.72	6.07	79.2	332.4	3.15	2.59	99.3	139	0.76	1.82	16.7	13.4	4.41	0.28	24.5	126	4.13	125	28.1
1	2	21.6	22	36.8	12.7	1.5	0.8	55	47.1	4.31	5.55	75.5	374.2	7.22	9.81	48	176.4	0.72	3.75	18.6	12.2	7.2	2.66	158	131	2580	88	31.4
1	2	16.4	18.9	69	41.6	11.8	3.6	66.8	20	4.57	5.52	132.4	483.1	3.65	1.52	0	0	0.93	2.29	16.2	14.1	3.27	0.48	371	70	59.8	106	26.5
1	2	8.7	16.8	61	38.5	8.9	2.5	67.8	12	4.42	5.64	101.2	322.9	4.19	1.06	80.6	139.8	0.99	2.85	16.2	11.2	3.11	0.84	146	85.9	39.5	94.5	17.2
1	2	22.1	14.6	68.7	39.5	9.9	2	73.7	24	4.84	4.69	73	323	4.71	3.11	86.1	147.5	0.92	2.89	16.7	12.4	4	0	238	125	17.4	133	40.9
1	2	33.1	22.6	58.9	40.1	6.6	1.4	89.8	47.8	4.57	6.07	117.5	415.2	3.81	3.19	93.8	203.6	0.7	2.18	16	13.4	3.14	0.16	302	67.4	176	122	30.3
1	2	17.5	20.7	67.4	41.6	7.6	1.1	83.9	14.9	5.69	3.93	43.8	284.6	5.53	1.65	51.9	139.6	1.29	3.87	13.3	12.5	3.4	0.21	215	87.5	165	78.8	22.2
1	2	40.5	23.7	73.5	45.5	9.4	2.6	78.4	35.1	5.13	4.83	73.7	239.2	4.88	2.02	141.8	204.4	1.05	3.23	17.8	13	9.3	8.63	231	121	159	149	41.2
1	2	7.9	11	29.4	13.9	4.2	0.1	69.5	47	4.02	7.11	144.1	276	11.31	5.82	59.6	175.3	0.99	8.82	17.5	14.7	9.77	0.72	133	159	404	122	36.5
1	2	4.1	14.4	67.4	38.3	23.9	5.2	39.8	10.4	3.85	4.03	93.6	408.3	5.45	0.9	45.3	146.1	1.27	3.73	17.9	13.3	3.09	0.6	181	186	18.6	78.9	15.8
1	2	21.7	16	64	40	11.8	3.5	75.9	31.3	4.07	4.4	77.6	400.1	4.31	1.54	122.3	170.5	0.82	3.03	15.9	14.1	2.78	0.22	221	50.6	34.2	128	35.2
1	2	20.9	17.9	76.2	47.8	11.3	2.4	99.6	39.5	5.57	4.26	101.5	515.9	6.04	4.84	126.7	153.7	1.16	3.47	16.5	11.3	2.94	0.24	187	80	56.1	124	35.1
1	2	24.9	18.8	69.6	41.4	6.7	0.9	48.7	39.2	9.51	5.62	82.9	396.2	5.42	1.4	73.7	177.1	1.19	3.57	16.6	12.4	2.75	0.16	241	37.5	20.7	102	24.9
1	10.99	18.3	16.8	40	19.3	7.5	1.1	52.4	39.3	5.23	33.37	170.8	806	0	0	59.3	238.4	0	0	20.4	11.9	3.89	2.79	129	148	57.5	105	35.4
1	2	14.2	12.5	58.8	36.5	7.3	1.4	75	15	4.61	4.9	122.9	403	4.56	3.72	49.6	194.3	0.93	2.62	15.3	12.7	4.28	0.28	115	165	7.86	138	37.4
1	2	40.6	13.2	57.1	36.3	6.2	1.6	40.6	27.5	8.2	6.33	67.8	406.9	5.17	0.98	48.2	744.9	2.17	2.8	16.2	13	2.54	0.21	164	43.5	28.8	120	24.5
1	2.59	37.1	24.5	67.2	44.4	8.6	1.2	64.6	30.1	4.54	6.66	138.2	525.3	5.33	9.49	191.8	144.8	0.71	1.37	16.3	14	3	0.32	182	118	221	141	26.9
1	2	23.7	15.3	67.3	39.2	8.4	2.3	83.2	27.8	4.43	4.09	84.3	427.3	4.01	1.59	77.5	129.4	0.77	2.97	16.9	13.4	3.5	0.16	445	175	68.7	132	36.2
1	2	18.8	12.4	64.2	43.6	12.7	3.4	97.3	16.4	4.96	7.15	89.5	320.1	3.68	1.18	67.4	145.3	1.08	2.29	15.4	14.7	2.85	0.21	273	60.4	217	102	29.3
1	0	15.1	18.6	48.3	22.8	9.1	1.9	58.7	25.8	5.09	5.31	84.6	297.2	8.94	6.46	38.7	148.5	1.36	5.04	18	13.3	7	0.66	287	171	6.67	154	28.6
1	2	43.8	22.4	84.7	45.9	6.1	1.5	49.6	33.5	7.12	5.88	62	409.4	5.63	2.11	81.5	140.2	0.83	4.18	14.7	12.4	3.72	0.32	475	62.3	7.52	126	19.3
1	2	7.1	10.5	58.1	34.7	11.4	3.1	57.5	6.3	4.22	4.65	59.7	302.5	3.51	1.25	42.1	166.6	1.05	2.19	15.2	13.7	3.39	0.31	180	116	115	102	24.2
1	2	44.4	21.2	53.4	34	9.8	2.1	52.4	27.1	5.48	5.99	71.6	534.8	6.53	1.7	232	186.6	0.95	4.68	18.6	11.6	5.32	0.31	157	48.8	610	140	58.1
1	0	25.1	29.2	60.9	37.7	8.2	1.9	51.5	17.7	4.1	9.64	140.2	384.3	4.45	1.3	83.8	170	1.24	2.78	15.7	13.9	2.86	0.65	235	208	4.48	87.7	13.1
1	2	34.4	21.1	64.2	42.9	8.1	2	82.5	59.7	6.74	3.46	69	369.7	5.2	2.5	47.8	164.8	0.81	3.68	16	13.1	3.13	0.1	225	76.4	44.9	132	27.9
1	2	13.2	12.7	60.1	40	8.1	1.5	57.7	15.8	5.28	10.55	135.4	374.3	5.49	3.37	50.3	139	1.19	3.74	14.5	13.1	4.94	0.39	142	95.3	23.3	110	32.5
1	4.46	37	19.2	77.7	44.1	8.7	1.2	68.7	44	4.72	8.44	188	483	7.05	6.94	64.8	186.4	0.95	4.19	15.5	12.2	4.55	0.58	254	123	6.89	161	28.1
1	2	10.1	13.7	33.9	16.3	7.2	0.8	50.5	22.5	3.75	18.64	122.9	273.6	9.89	3.31	35.3	261.8	1.78	7.08	18.9	12.6	6.29	1.16	205	277	31.1	107	27.6
1	2	21.8	17.1	70.9	45.5	6	1.4	31.3	16.7	8.01	5.71	103.4	267.4	4.84	3.35	90.7	99.5	0.86	2.05	15.8	13.4	2.45	0.06	307	69.9	261	116	41.7
1	2	45.6	24.3	67.7	42.1	12.3	3.7	67.8	66.4	5.41	6.23	123.3	453.3	4.24	2.49	79.8	150.4	0.86	2.92	17	12.6	3.26	0.12	157	70.3	119	116	20.3
1	2	17.1	21.4	69.7	42.5	6.1	1.7	59.6	15.1	4.84	6.92	134.8	368	3.86	1.76	67	143.5	1.19	2.22	15.9	14.6	2.84	0.4	84.1	40.9	29.8	96.4	28.6
1	2	14.9	13.6	62.1	40.4	12.8	3.6	68.7	44.5	5.29	4.85	104.6	449.5	3.71	1.72	53.9	152.3	0.86	2.4	14.6	13.2	3.87	0.14	249	91.6	97.1	111	29.7
1	2	13.8	17	67.5	38.6	6.8	1.1	64.2	21.6	4.97	9.22	107.8	463.2	6.23	2.15	84.1	155.7	1.15	4.16	15.6	12.8	3.69	0.26	329	118	4.38	67.5	44.2
1	2	7.7	10.7	62.3	39	11.8	2.6	40.7	7.9	4.39	5.77	121	280	3.99	1.09	34.8	159.4	1.03	2.81	16.4	12.7	2.73	0	273	182	314	88.6	20.7
1	2	36.6	20.4	73.3	47.3	13.5	2.6	78.9	37.2	5.69	5.2	54.8	306.3	5.23	3.64	67.6	163.4	0.96	3.45	15.7	13.2	2.8	0.35	246	17.9	7.57	120	17.3
1	2	41	19	77.4	48.8	13.5	3.2	94.8	33.4	5.23	4.67	69.8	363.2	4.31	2.53	101.3	186.1	0.64	3.09	15.6	11.7	3.61	0.24	141	69.9	341	137	44.7
1	2	10.3	10.5	69.4	39.2	7.1	1.8	22.3	19.3	6.34	6.52	182.6	310.8	4.23	1.43	52.9	125.7	0.75	2.83	15.8	13	4.07	0.33	274	80.9	75.8	113	33.6
1	2	13.1	18.5	80.8	42.5	5.6	1.2	93.7	17.1	4.35	6.04	164.7	275.3	4.57	1.56	27.2	185.4	0.98	3.17	16.2	13.5	3.7	1.98	394	56.8	64.3	119	36.4
1	2	13.1	29.7	55.3	24.5	4.7	1.3	52.1	15.3	5.03	13.05	182.7	406.3	3.6	3.33	121.8	344.4	0.65	1.69	15.5	13.6	4.33	7.78	234	161	253	23.8	3.15
1	2	49.5	35.5	65.6	34.2	5.1	1	95.9	29.6	3.88	4.96	57.7	363	3.95	0.88	58.1	191	1.19	2.53	15	13.2	4.85	0.62	309	51.7	177	50.3	10.3
1	2	9.3	14.6	56.6	34.1	6.9	1.9	41.5	16.8	3.97	4.85	68.1	386.3	6.05	2.34	35.1	150.5	1.11	4.22	16	12.6	3.9	0.47	282	94.2	25.1	29.5	23.1
1	2	6.1	17.4	54.2	23.5	6.7	1.5	44.9	22.6	4.16	2.26	55.2	422.9	4.57	6.1	19.9	147.1	0.44	1.65	15.9	10.6	7.52	6.2	407	265	55.5	20.2	2.24
1	2.99	23.7	31.5	50.4	24.6	7.2	1.3	49.9	47.1	4.79	4.98	54	280.8	5.04	2.7	31.5	379	1.66	2.9	16	12.2	3.23	2.06	265	74.5	356	28.2	4.27
1	2	10.3	12.4	45.8	26.5	5	1.5	58.1	7	4.31	5.6	71.9	429.9	3.51	1.38	27.8	134.3	0.85	2.1	17.8	12.3	4.2	0.64	299	93.3	17.3	62	5.96
1	2	14.6	25.9	46.2	22.4	3.4	0.8	51.6	12.8	4.15	13.5	175.6	507.2	6.92	2.86	48.3	352.5	1.01	4.63	16.4	12.4	3.55	16.15	156	146	35.8	16.3	3.24
1	2	18.1	19.5	43.5	17.4	2.8	0.6	124.8	42.3	4.4	3.2	44.9	323.6	6.94	2.02	18.2	136.4	1.06	5.4	18	13.1	4.83	9.02	196	361	2450	18.6	3.33
1	2	26.4	28.1	53.5	27.2	4.4	0.8	59.2	64	4.51	9.06	102.4	552.9	6.77	2.39	46.1	258.3	1	5.39	15.7	12.4	5.19	8.7	255	163	44.9	27.5	6.48
1	2	27.2	17.1	54	26.6	7	1.5	64.2	35.8	3.75	10.29	119.5	700.6	6.41	2.93	53.3	266	1.28	4.09	16.2	12.6	3.84	9.39	287	62.8	1440	44	6.73
1	2	14	12.1	49.8	24.7	4.6	0.1	43.9	37.7	5.85	12.03	153.6	423	8.59	1.61	30.9	193.9	2.38	5.6	15.5	12.6	4.68	1.11	308	180	56	82.8	10.1
1	2	64.2	40.5	67	35.5	8.2	1.2	79.1	87.4	5.06	3.68	58.1	113.6	6.75	1.05	48.9	402.7	3.03	3.67	15.5	11.7	5.15	0.29	186	43.4	872	112	19.6
1	2	18.1	31	74.6	34.9	6.2	1.5	61.6	19.9	4.09	3.99	60.7	352.1	4.49	1.25	60.7	208.6	1.05	3.11	16.2	13.4	5.36	0.55	370	75	1290	74.1	11.9
1	2	16.6	18.3	60.3	29.5	4.5	1	34.9	7.4	4.25	6.22	71.7	232.9	2.81	1.28	10.8	93.8	0.98	1.54	13.8	13.7	3.62	0.36	225	111	84.3	46.3	4.16
1	15.89	46.1	58.1	35.6	15.7	5.5	0.6	145.4	64.2	4.3	10.64	122.6	387.4	8.78	4.18	78.1	206.5	1.01	6.4	16.3	12.8	6.8	3.33	163	88.7	9.83	55.1	14.6
1	4.11	59.9	33.2	58.4	35.6	6.5	2.7	59.2	30.8	4.88	4.69	67.5	224.2	2.91	0.7	59	204.2	0.82	1.97	16.6	13.6	2.33	0.67	284	90	16.6	85.4	13.4
1	2	11.6	18.8	79.9	42.2	5.2	1.7	61.1	10.7	4.36	3.03	48.1	291.7	4.6	1.5	27.2	216	0.95	3.17	16.7	12.3	3.22	0.58	263	186	4.16	35.2	4.71
1	2	20.1	25.4	54.4	23.3	4.8	0.8	97.2	362.6	3.94	5.53	64.2	344.2	9.36	3.24	89.3	245.5	1.07	6.99	16.4	12.7	5.92	3.71	298	108	8.22	62.7	7.44
1	17.97	32.8	26	51.9	16.3	3.4	0.4	59.2	33.2	4.53	7.35	62	378.5	5.38	2.73	13.2	157.3	0.96	3.86	18.8	13.1	4.7	2.64	317	203	313	22	1.61
1	2	10.2	10.7	31.3	15.9	4.6	0.2	32.9	15.8	3.96	8.49	91.3	419.7	10.87	5.45	38.4	204.2	1.17	8.34	15.8	12	5.03	2.67	115	36.4	7.14	34.2	6.78
1	2.75	24.8	23.2	39.4	19.3	3.7	0.6	51.7	16.3	3.98	22.48	364.2	652.5	5.75	3.14	33	305.3	1.08	3.49	17.4	12.1	3.62	2.4	152	45.7	21.7	28.4	6.47
1	2.79	22.6	18.6	76.5	36	5.3	1.6	80.7	19.5	5.46	16.78	256.6	459.5	3.64	1.49	74.2	156.7	0.72	2.53	24.7	13.2	3.73	0.6	504	148	59	87.8	34.4
1	2	36.5	23	72.6	44.7	13.7	3	64.2	34.2	7.07	5.05	142.2	427.7	5.42	2.96	71.4	130.8	0.86	3.72	16	13	3.19	0.15	205	77.4	14.1	109	34.8
1	2	24.9	11	71.6	46.7	6.4	1.7	97.4	126	4.07	5.79	82.7	550	4.9	1.84	54.6	154.7	1.12	3.23	15.3	12.2	7.3	0.44	209	80.6	847	179	28.8
1	6.48	31.2	19.1	70.4	43.3	13.5	2.8	92.4	43.5	4.74	6.96	145.7	466.1	5.13	4	88.9	173.9	0.77	3.2	16.5	13.6	3.08	0.23	192	97.1	234	132	26.3
1	2	13.8	11.7	66.8	43.7	13.1	2.9	474.8	21.8	5.81	4.59	135.9	65.2	5.31	1.66	77.9	127.2	0.82	3.57	15.5	12.9	3.29	0.16	139	78.1	43	89.4	22.1
1	2	23.5	24.4	71.5	43.7	13.6	3.3	76.6	55.1	3.9	5.02	92.3	363	6.08	1.86	92.8	175.1	1.07	4.25	16.9	12.7	3.31	0.28	168	105	67.8	113	33.7
1	2	24	16.5	61.6	39.9	9.8	3.6	65.4	12.3	4.56	6.35	76	227	3.13	0.97	109.2	132.5	1.14	1.92	15.5	14.8	2.11	0.23	198	59.4	52.1	88.4	20.4
1	2	8.4	13.5	58.6	37.6	9.3	2.6	67.5	13.1	4.54	4.59	48	336.9	2.64	0.92	19.2	151.9	0.6	1.69	14.1	13.6	3.32	0.85	127	61.4	24.6	90.4	25.1
1	2	29.7	21.6	61.4	33.7	5.9	1.9	56	26.4	4.45	6.78	146.9	417.5	3.88	1.05	103.1	209.3	0.93	2.64	17	14.2	3.49	0.64	231	88.9	54.7	17.9	23.5
1	2	14.4	19.2	61.9	26.2	5.3	1.7	71.7	42	5.22	12.62	254.6	348.7	4.87	2.58	18.7	269.2	0.75	3.04	17	13.3	3.49	2.12	1140	143	124	111	37.6
1	2	16.3	13.1	42.2	25.7	11.5	1.9	50	19.4	4.07	7.05	82.7	261.3	8.15	1.47	53.5	301.4	2.56	5.37	17.3	11.1	4	0.67	148	41.1	11.9	95.4	24.5
1	2	15.6	12.5	46.5	29.6	3.5	0.8	56.2	55.1	3.13	3.89	66.5	348.4	7.22	2.71	13.2	215	1.25	4.96	14.9	11.4	3.77	1.32	109	42.6	7.2	68.3	11.7
1	14.17	21.1	24.1	47.8	23.9	6.4	0.6	82.8	62.1	4.67	3.82	55.7	353.5	8.12	3.53	79.1	187.8	1.42	5.54	18.5	12.4	4.76	1.32	199	178	11.6	97.1	34.1
1	70.39	13.7	12.7	47.2	30.3	6.3	1.5	46.8	12.2	4.46	1.82	54.8	322.6	4.14	1.13	58.5	165.1	1.18	2.68	16.5	14.2	3.5	0.47	163	37	14.8	101	24.5
1	76.99	84.1	19.3	43.5	26.2	12.4	3.1	58.5	110	3.85	3.4	71.9	440.1	5.24	1.38	37.5	289.4	2.6	2.74	16.3	12.6	7	0.23	97.8	109	518	119	34.5
1	218.83	12.4	15.2	42.1	22.8	7.1	0.6	64.5	7.6	4.5	2.76	62.2	167.3	9.66	2.68	35.6	171	1.44	7.52	17.3	12.7	4.42	0.96	286	93	70	111	25.8
1	124.83	10.1	16.5	42.2	21.6	7	2.5	68.8	17.8	4.26	4.86	130.1	379.7	10.51	1.75	203.3	243.2	1.6	7.73	16.2	12.3	6.07	12.15	279	61.5	6.23	139	30.1
1	48.25	8.6	13.1	45	26.8	15.9	2.9	52	14	4.15	5.19	83.6	347.7	7.18	1.37	57.8	135.9	1.33	4.39	16.5	14.3	4.66	0.9	185	68.9	18	95.9	29
1	100.86	9.8	14.1	40.2	23.1	9.1	1.4	57.5	13.1	4.12	2	50.1	288.1	7.28	1.55	41	163.2	0	0	17.1	12.6	5.87	0.31	92.5	155	110	121	27.4
1	385.13	31.9	54.5	51.1	21.5	6.6	2.2	41.9	9.8	5.06	9.9	136.9	486.3	9.79	1.09	1809.4	510.9	1.98	6.81	17.3	12.7	4.83	1.11	189	44.1	63.9	87.8	32.2
1	2	24.4	16.8	55.8	35.1	16.1	2.9	55.5	31.1	5.17	4.76	78	447.9	7.04	2.6	84.2	148.8	1.2	5.18	17.7	13.3	2.87	0.23	207	56.4	96.9	111	24
1	213.01	23.4	21.9	34.1	17.3	4.5	0.9	58.8	0	3.96	6.21	93.4	313.3	8.01	2.19	0	0	1.34	5.62	18	12.4	3.94	0.9	262	133	118	87.2	22.9
1	9.05	15.1	19.4	53.9	31.5	9.6	1.2	57	21.3	4.66	3.33	66.2	442	10.73	2.97	127.2	168.7	1.09	8.24	18.9	11.7	3.83	0.42	244	38	80.5	112	26.6
1	9.2	25	32.7	46.6	23.3	4	1.4	56.9	41.9	4.64	4.58	89.3	332.8	10.39	2.04	218.8	317.7	2.45	6.97	21.4	12.2	4.34	2.93	258	67.2	442	110	45.7
1	2	15.8	13.9	42.7	21.4	10.1	2.8	44.5	15.1	5.45	6.25	65.5	404.1	5.53	2.09	29.1	183.6	0	0	18.3	11.9	6.14	0.4	128	86.9	48.1	109	26
1	205.51	14	7.4	39.5	19.7	5.5	0.7	61.6	8.7	5.01	4.26	57.8	294.6	8.32	0.9	59.3	148.4	2.49	5.55	18.7	12.1	4.02	0.71	255	101	59.5	82.6	25.1
1	25.2	22.7	17.8	64	31.9	2.2	1.7	70.4	37.7	6.75	5.75	78.4	511.5	6.56	5.41	118.2	164	0.94	3.86	17.8	12.3	6.4	0.5	211	205	28.6	189	40.7
1	2	29	12.8	45.3	27	4	0.6	48.7	190.5	5.2	6.75	93.2	496.8	8.82	6.51	71.4	169.4	0.86	5.86	16.8	12.6	4.98	0.51	235	122	4.48	107	19.2
1	138.27	8	13.1	36.4	17.5	6.1	1	26.6	6.1	4.71	3.34	61.3	307.5	7.21	1.22	60.7	144.2	1.39	5.19	17.3	12.4	5.62	0.79	173	139	27.5	116	22.2
1	2	21.9	12.6	60.6	20.5	4.6	0.6	71.1	63.9	4.82	4.44	58.4	379.4	7.28	2.05	35.9	537	1.44	5.14	21.2	13.4	13.43	0.72	168	268	15.3	166	50
1	59.87	7.6	14	44.2	21.8	3.8	0.8	52.3	8	4.3	3.6	47.5	191.2	5.77	1.26	88.4	175.1	1.5	3.58	16.4	12	5.87	0.72	283	157	13.7	110	37
1	521.91	11.8	19.3	40.8	22.2	5.5	0.6	83.7	13.6	4.22	4.5	75.3	252.1	9.4	2.7	70	230.2	1.44	7.14	18.3	12.8	3.85	0.74	311	125	41.7	103	30.8
1	2.54	24.4	27.4	69	36.2	7.4	1.2	65.9	27	4.24	6.28	60.7	281.4	5.81	1.66	562.3	187.4	1.46	3.98	17.6	12.2	4.15	0.4	295	228	18.3	132	30.8
1	41.58	30.9	25.2	46.4	23.1	5.2	0.7	68.8	88	4.64	5.24	118.8	462.9	9.73	4.79	38.3	219.6	0.91	7.54	18.7	33.7	7.1	1.68	326	188	125	153	39.2
1	587.37	2.4	11.2	53.7	17.7	4.5	0.7	74.2	22.3	4.87	5.93	84	300	6.79	0.8	66.2	170.2	1.75	4.77	16.4	14.8	6.07	7.14	426	179	460	126	30.1
1	2.63	11.7	10.4	59.3	32	9	2	56.8	18.7	4.26	5.69	72.1	382.8	6.33	1	122.1	159.4	1.4	4.48	17.5	13.3	4.89	0.57	124	152	55.3	122	32.1
1	4.29	10.4	13.1	55.3	30.7	5	0.9	42.6	12.5	5.03	5.14	50.2	296.1	7.74	1.2	91.2	151.8	1.96	5.5	15.6	12.8	3.98	0.48	345	139	40.4	90.2	22
1	2	115.3	34.8	66.9	40.7	16.4	5.4	54.3	24.3	5.54	3.88	68.7	372	3.95	0.88	113.6	161.5	1.43	2.37	16.1	12.6	2.44	0.24	180	103	35.3	114	21.9
1	69.93	21.3	15	58.7	35.3	10.3	2.5	50.6	24.1	4.91	3.39	92.6	477.1	4.46	2.22	81.9	129.9	0.93	3.05	15.7	13.6	3.23	0.16	188	48.7	76.4	97	27.5
1	154.84	14.7	18.1	44.6	25.6	6.4	1	62	28.9	4.72	7.23	75.9	340.9	7.13	1.72	147.4	173.2	2.16	4.91	17.1	12.9	4.7	1.88	224	85.4	27.3	102	42.9
1	3.07	40.7	13.9	38.5	25.3	12.3	2.2	36.8	124.2	5.16	4.32	63.8	349.7	7.51	3.4	0	0	1.27	5.51	17.2	12.7	3.25	0.32
1	367.65	15.6	12.2	46.3	25.3	5.5	1.1	67.6	37	7.2	9.35	88.8	453.7	10.2	5.97	77.3	163.7	1.05	7.16	19.2	11.9	6.54	0.7	300	53.5	87.9	147	35.1
1	8.82	13.6	9.2	45	28	9.5	1.9	52.7	15.4	3.8	7.05	74.1	420.9	5.47	2.39	39.6	161.1	1.64	3.42	16.1	12.5	4.42	0.43	184	70.8	16.3	115	20.3
1	174.01	15.7	17.6	42.7	21.1	11	1.6	73	59.6	4.85	3.53	97.7	227.2	9.23	1.15	166.7	211.4	1.85	7.17	17	13.5	6.81	0.88	340	154	33.5	129	42.7
1	68.87	10.1	10.3	38.4	18.3	2.8	0.2	63.9	20.9	12.73	4.71	53	221.7	8.48	5.17	60.1	154.2	0.96	6.08	18.7	12.4	6.54	2.16	251	128	178	126	32.4
1	213.16	16	25	34.7	17.1	5.6	1.3	59.4	8	3.41	4.23	65.2	242.1	13.68	11.05	79.2	197.5	1.33	7.84	16.8	11.8	5.92	1.18	365	470	8.18	244	71.3
1	2	9.8	12.2	58.7	32	6.2	1.4	64	8.8	4.76	3.78	48.3	209.3	6.03	1.3	60.8	129.7	1.52	4.16	17.2	13.4	4.98	0.37	335	74.4	37.8	109	31.5
1	19.01	24	23.2	54.9	36.5	14	2.7	59.6	27.4	6.77	4.16	55.9	302.2	5.67	1.39	87.5	228.8	2.04	3.36	17	12.5	3.92	0.45	147	80.3	11.9	138	30.2
1	2	47.2	25.2	55.3	31.6	9.2	2.6	55.6	16.1	4.98	5.44	76.6	244.9	5.26	1.48	79.3	137.5	0.97	3.86	16	13.8	4.15	0.23	367	34	883	109	25.9
1	9.54	13.4	18	41.7	21.6	6.9	2.1	62.4	17.4	5.17	2.99	43.6	263	4.44	1.53	42.7	199.9	1.35	2.45	17.9	11.7	6.81	0.92	234	119	15.8	124	33.7
1	2	14.8	13.6	48.2	29.5	7.4	1.5	36	10	4.62	3.27	60.6	225.6	4.41	0.95	62.8	157	1.56	2.58	16.1	11.9	4.53	0.94	252	122	205	124	23.9
1	3.86	86.8	41	65.4	39.7	12.2	2.7	80.6	163.2	5.38	6.92	71.8	355.6	5.59	5.7	146.9	190.9	0.98	2.8	16.7	12.5	3.08	0.19	226	73.8	10.2	141	33.3
1	5.24	17.4	15.3	30.6	16.5	6.1	0.9	40.7	32.8	3.99	5.38	73.3	333	8.73	2.21	46.8	156.3	1.5	6.31	16.5	13	5.36	0.75	225	37.5	94.7	99.8	33.2
1	44.93	27.4	21.4	68.7	40.1	12.4	2.2	50.2	28.6	6.28	4.46	61.4	408.5	5.99	2.36	136	146.5	0.91	4.39	14.9	12.9	4.11	0.11	272	104	173	89.5	19.2
1	157.19	11.8	25.4	36.2	14	6.3	1.4	54.8	58.2	4.02	10.41	82.3	448.9	6.27	1.04	62.3	214.6	0.99	4.7	17.3	14.9	6.63	7.35	302	235	61.1	67.2	19.8
1	655.68	14.6	24.4	53.1	32.6	18.2	4.6	60.8	16.7	4.72	5.98	106.4	408.7	6.24	1.09	198.5	250.4	1.87	4.18	18.1	13.1	5.24	1.76	249	47.5	403	91	16.9
1	186.74	26.2	22	64.9	34.7	5.4	0.5	99.4	22.9	6.08	7.44	64.9	384.1	5.1	1.12	76	172.3	2.17	2.96	17.1	12.6	6.07	2.06	232	128	53	139	38
1	3.12	17.7	14.6	66.2	36	14.4	3.7	44.9	23.8	4.86	6.45	74.3	299.3	3.54	1.58	41.9	107.3	0.75	2.35	16.5	14.8	3.52	0.31	279	59.2	7.23	105	31.1
1	159.07	12	13	51.5	30.9	12.2	2.6	75.8	42.2	4.63	5.4	84.2	438.2	4.28	3.34	75.6	152.7	0.81	2.54	16	12.8	5.72	0.36	148	82	52.7	150	26.9
1	2	18.4	19.8	60.4	37.1	5.1	1.2	46.2	7.7	4.88	3.77	43.4	209.6	4.84	1.08	39.5	141.5	1.22	3.19	15.5	12.7	3.97	0.39	127	214	7.54	139	24.1
1	2	18.8	29.8	57.1	31.9	24.1	12.7	93.6	199.8	5.44	6.53	175.6	347.8	2.8	1.24	30.5	182.3	0.9	1.34	17.4	13.3	3.54	2.03	277	485	193	108	29.2
1	2	73.7	34.3	51.8	30.8	16.3	2.9	53.3	38.2	4.08	3.1	54.3	457.9	6.44	2.37	68.8	189.6	1.08	4.38	16.7	11.6	5.06	0.49	193	69.2	103	159	37
1	8.78	11.2	16.3	53.8	27.8	10.5	2.4	65.8	15.4	4.42	5.37	56.6	239.3	6.07	1.2	53.1	201.1	1.65	3.89	16.5	12.7	5.5	1.62	224	224	73.2	137	47.3
1	2	12.6	15.7	50.2	20.9	3.2	0.7	67.4	11.2	3.88	3.37	49.2	318.9	5.51	1.55	32.8	127.7	0.91	4.24	20.6	13.5	8.66	0.5	305	416	87.5	159	35.1
1	54.34	18.4	17.1	44.7	17.4	4.4	1.6	65.7	27.8	4.28	8.68	82.6	293.6	12.91	5.36	57.2	264.1	1.67	9.47	19	12.3	5	12.92	212	284	144	178	86.9
1	74.1	14.9	17.5	55.2	29.8	13.1	1.8	65.6	10.8	4.79	4.24	55.5	233.9	7.27	2.41	87.5	216.4	2.21	4.58	18.8	11.9	5.36	0.68	168	196	64.1	121	32.5
1	252.67	10.1	8.7	47.5	29	6.1	0.7	52.2	31.3	4.24	3.1	57.6	592.6	4.83	6.98	76.6	137.4	0.78	1.83	15.4	13.1	6.07	0.36	203	85.2	35.7	176	45
1	49.28	16.1	16.9	43.5	25.6	7	1.9	56.5	13.8	4.66	7.85	87.6	461.9	7.68	2.07	220.3	220.5	1.23	5.95	17.2	11.9	4.32	1.13	176	226	88.1	114	21.1
1	2	15.6	18.5	47.2	25.3	4.7	0.9	62	28.5	4.28	3.8	59.3	286.3	6.87	1.53	111.1	215.6	1.58	4.93	16.8	12.2	5.99	0.42	167	85.4	97.3	115	35
1	16.29	27.2	28.9	32	16.6	6.4	1	45.6	35.2	5.13	4.37	101.9	222.5	8.44	1.43	91.9	333.6	1.33	6.03	17.7	14.4	6.22	3.7	172	55.7	19.6	82.9	26.7
1	2	30	25.2	39	16.4	6.4	0.3	74.1	81.7	6.06	21	151.7	436.8	13.57	3.92	95.4	249.5	1.99	11.18	22.5	13.1	6.56	1.22	177	152	171	93.9	33.2
1	2	26.6	29.3	57.6	32.8	6.7	1.2	53.2	12.3	4.68	4.76	79.2	168.4	5.91	2.28	46.8	163.8	1.34	4.09	16.3	12.2	3.84	0.55	141	299	16	106	19.1
1	272.24	12.6	20.1	39.4	18	4.6	0.5	57	12.5	4.79	4.96	105.6	353.5	8.31	1.48	62	223.8	1.53	6.14	17.1	12.5	7	1.17	273	76.3	899	131	36.3
1	43.74	8.2	13.2	47.8	22.8	3.8	1.2	56.3	30.5	4.78	4.99	86.4	346.6	5.31	2.95	50.1	167.2	0.69	3.76	16.8	13.4	5.18	1.14	273	82.3	84	109	28.7
1	2	9.7	15.7	65.6	39.3	9.7	2.5	46.6	13.3	4.64	4.33	54.7	249.5	4.39	0.56	75.4	150.2	1.66	2.64	16.2	13.5	2.99	0.14	114	156	91.4	86	18.3
1	2	43.1	15.7	55.1	29.2	13.1	1.4	71.4	115.3	5.25	8.42	80.5	296.3	9.75	3.16	66.9	355.4	3.23	6.23	19.8	11.4	3.59	0.33	214	187	31	133	37.5
1	493.97	28.6	19.8	46.8	23.2	5.5	0.5	64.1	11.5	4.93	4.42	59.9	185.1	8.13	1.09	47.3	187	2.75	5.45	17.3	11.7	4.18	0.86	195	91	17.9	97.4	23.6
1	219.19	17.2	24.4	36.1	18.1	7.4	0.6	50.4	14.7	4.23	2.46	50	211.9	7.8	1.43	86.9	145.2	2.1	5.64	17.8	14	5.24	1.99	165	360	156	103	13.9
1	35.45	20.1	26.8	63.9	37.1	7.9	1	0	0	5.49	4.27	64.3	210.6	7.93	2.2	0	0	1.95	5.9	16	11.9	5.47	2.3	238	537	7.83	111	26.3
1	2	27.5	17.4	65.7	36.1	9.6	1.9	58.5	48.5	4.35	4.99	69.8	462.7	5.29	3.28	82.1	138.9	0.81	3.6	15.9	13.1	4.03	0.44	181	203	153	132	31.4
1	2	10.9	14.8	69.5	40.2	7.9	1.7	51.3	53	5.42	8.06	165.7	361	5.42	1.99	47.4	152.7	0.87	3.98	16.3	12.5	4.42	0	374	116	65.6	136	35.1
1	81.65	21.3	17.7	39.9	20.9	4.8	1.2	55.6	257.5	5.99	5.36	82.3	447.2	7.36	2.37	333.8	211.3	1.25	5.4	18.2	12.7	7.41	0.37	252	103	34.1	128	27
1	2	24.2	20.9	52.2	31.2	10.2	1.2	57	9.3	6.05	6.54	69.7	410.9	6.75	2.72	139.6	211.2	1.39	4.7	14.8	13.7	4.83	0.25	243	17.9	328	106	30.8
1	2	26	15.5	49.1	27.1	10.7	1.9	58.4	14.1	4.55	3.03	58.5	275.8	5.41	1.09	42.3	155.8	1.66	3.46	14.6	12.6	4.84	0.35	408	248	639	127	22.5
1	173.46	22.3	18.8	53.8	33.2	6.6	1.1	76.5	28.8	4.19	3.03	69.5	309.4	7.49	2.06	93.8	172.7	1.79	4.83	17.8	11.6	4.74	0.45	249	87.4	63.8	111	20.6
1	2	25.8	7.2	48.3	32.9	12.3	2.1	51	50.5	5.16	6.49	76.4	613.7	6.3	3.19	39.2	283	1.27	4.29	15.8	12.5	2.75	0.36	101	41.7	32.6	116	24.4
1	2.33	13.2	16.1	58.4	32.6	9.6	1.4	52.9	17.6	4.5	6.21	60.8	354	7.16	2.23	80.6	162.6	1.32	5.24	14.9	12.2	5.3	0.59	78.8	176	57.4	88.2	11
1	2	15.9	13.2	63.3	36.1	6.2	1.5	93.7	68.4	4.14	8.92	145.8	393.4	4.21	3.84	0	0	0.62	2.35	16	12.2	6.37	0.35	189	118	52.3	174	38.6
1	19.88	20.8	19.3	43.3	23.8	6.1	1.4	58	17.9	4.45	6.6	72.8	347.3	5.13	0.98	97.7	163.8	1.11	3.75	16.9	13.3	4.95	0.54	138	141	162	117	31.6
1	83.34	9	14.7	48.5	23.5	5.3	0.4	47.1	22.8	5.17	4.41	61.7	266.9	5.55	1.93	68.2	142.7	1.2	3.77	16.8	13.2	5.72	0.61	356	63.7	27.9	121	29.2
1	2	8.9	11.7	54.5	29.5	5.2	1.3	69.3	91.3	4.89	3.14	113.7	485.7	5.92	3.59	47.3	301.3	1.01	3.98	17	13.1	6.14	0.41	277	288	59.9	131	32.8
1	234.58	53.2	49	38.1	23.8	7.3	1.2	55.9	13.4	4.48	2.84	44.2	223.9	6.65	1.53	82.4	204.9	1.82	4.24	17.3	11.8	5.11	0.47	97.2	51	96.2	111	26.5
1	125.74	10.7	13.7	61.3	40.3	11.2	2.3	52.7	22.5	4.33	3.82	67.1	350.9	7.98	3.57	82	199.7	1.39	5.35	16.3	12.2	3.17	0.16	114	154	21.3	97.4	24.1
1	106.05	13.2	14.5	48.3	25.4	8.5	1.9	64.5	51.2	4.51	4.84	75.5	433.1	5.62	1.32	42.3	154	0.95	3.9	18.7	12.8	4.1	0.39	386	68.3	41.7	103	24.5
1	82.35	9.4	17.8	44.7	20.3	3.9	1	56.8	20.2	4.1	6.32	105.6	420.2	4.73	0.98	209.1	192.1	1.71	2.74	16.9	14.4	7.93	0.8	328	47.8	8.08	122	32.8
1	237.28	13.9	15.2	47.6	25	7.5	0.7	70	23	4.02	4.95	90.3	410.8	11.63	2.18	157.8	226.6	1.27	9.39	19	21	5.54	0	597	70.6	177	117	42.3
1	173.57	4.6	13.2	41.3	21	8.4	0.9	46.9	19.9	2.82	3.53	61	295.8	11.29	2.31	52.1	205.7	1.18	9.06	18	13.3	6.37	1.8	358	89.6	50	108	29
1	102.27	11.8	16.2	38.8	19.7	7.6	1.4	51.3	14.4	4.02	4.78	97.6	572.4	5.99	1.27	236.5	207.3	1.3	4.39	19.5	13.2	5.54	0.77	145	65.4	326	140	37.4
1	2	22.5	14.2	50.7	29	9.9	1.7	36.1	61.1	6.05	4.57	76.3	692.3	8.48	3.73	77.9	147.8	1.16	5.8	18.6	11.7	3.97	0.84
1	29.76	30.1	12.8	30.6	17.6	6.9	0.6	31.3	46.6	3.88	10.47	77.8	318.1	11.07	4.75	22.8	343	1.35	8.94	16.9	12.4	3.16	2.16	79.5	52.3	5.67	84.8	16.6
1	588.39	10.7	19.2	47	29.7	5.1	0.7	44.7	22	5.43	6.5	124.9	281.5	6.38	4.05	229.9	188	1.31	4.21	15.9	13.3	4.7	1.61	54.8	53.9	141	85.8	19.6
1	7.58	22.2	25.4	36.8	19.3	4.9	0.5	47.4	13.6	4.21	4.18	99.4	305.7	12.44	2.52	98.5	161.1	1.82	10.25	18.4	12.5	5.59	3.91	140	62.3	41.7	91.5	33.3
1	17.61	22.6	18.3	52.8	29.9	4.1	0.1	40.4	18.1	4.35	5.91	69.3	337.7	7.49	1.34	193.6	199.4	1.65	5.6	17	12.1	3.08	0.29	223	51.6	34.4	81.1	19.9
1	32.17	14.2	16.2	56.4	32.5	7.6	1.4	59.3	19.5	5.76	3.38	68	436	5.76	5.7	59.3	205.5	1.23	3.19	15.6	13.3	3.53	0.38	215	55.9	11.4	106	18.8
1	2.48	20.8	24.8	53.3	31	6.9	1.4	57.3	50.3	4.12	3.77	59.3	294.9	6.08	1.44	97.6	220.1	1.38	3.98	16.7	12.2	4.16	0.47	123	135	165	104	24.8
1	68	15.2	13.4	43.4	26.8	9.5	1.8	111.7	12.1	3.93	4.55	56.9	327.4	6.56	2.28	22.6	142.8	1.41	4	16.8	11.6	4.45	0.49	87.1	68.3	13.8	108	28.8
1	11.28	10.3	14.4	31.1	15.1	4.7	0.1	29.8	45.2	3.59	7.03	74.5	249.9	14.81	4.14	0	0	1.87	11.87	16.4	12	5.05	5.21	198	205	118	95.4	30.3
1	2	17.5	28.9	42.2	22.6	10.3	1.5	42.5	24.5	4.5	4.94	70.1	300.9	10.83	0.93	219	289.2	2.93	7.37	18.1	12.4	5.25	0.94	107	104	28.2	95.1	24.1
1	44.17	16.2	16.9	52.4	23.7	3.8	0.3	48.1	9.4	4.16	4.73	88.5	274.4	8.3	1.54	115.9	221	1.85	6.1	15.7	12.8	5.08	3.54	265	167	131	121	24.6
1	6.14	20.5	16.7	70.4	42.4	7.4	1.4	55.3	24.4	4.51	6.12	81.5	344.4	5.39	1.67	90.6	254.1	1.38	3.72	15.5	13.3	3.38	0.49	191	51	16.2	116	27.1
1	6.75	41.3	17.5	39.9	17.1	6.1	0.8	95.3	54.8	6.67	7.51	84.2	320.6	11.45	0.92	65.7	249.7	2.84	8.21	19.7	12.7	9.41	0	195	77.6	82.7	152	46.8
1	43.08	19.5	14.3	44.3	24.4	3.8	0.1	63.7	38.6	4.27	3.61	59.9	376	5.7	2.01	68.1	221.8	1.01	4.11	17.2	12.2	5.81	0.29	230	54.6	595	89	27.5
1	4.87	52	23.4	83	43.9	9.4	3.3	57.5	58.1	4.58	4.15	74.5	408.9	3.28	1.24	59.6	138.3	0.8	2.05	15.5	13.6	3.21	0.18	256	67.8	80.5	87.2	30.8
1	10.64	12.7	15	52.8	28.3	7.5	1.4	52.1	12.3	0	5.41	74.1	349.1	0	0	75.8	153.2	0	0	16.2	13.1	3.75	0.53	288	96.4	234	91.7	17.2
1	44.68	16.7	12.9	42.5	27.5	7.7	1.6	35.3	23.7	5.59	5.14	72.3	303.7	4.9	1.44	76.3	174.2	1.1	3.45	17.6	15.6	3.07	0.14	88.2	32.9	7.17	82.9	25.5
1	2	45	21.3	56.4	39	18.3	3.6	40.6	35	3.81	4.24	52.9	298.9	5.65	1.99	33.8	403.6	2.2	2.95	16.4	12.8	2.77	0.45	158	117	229	132	12.1
1	2.33	18.5	14.6	47.9	28.4	7.8	1.6	70.5	27.9	4.21	4.17	74.8	518.7	5.51	3.52	132.2	156.3	0.85	3.35	17.4	12.7	5.74	0.26	129	233	27.4	119	20.3
1	121.9	9.8	24.2	49.4	19.8	6.2	0.2	61.1	8	4.65	5.51	97.4	364.2	12.58	4.2	180.2	246.6	1.57	10.27	19.2	13.1	5.54	14.53	212	78.3	339	115	27
1	187.34	6.7	14.8	44.4	22.8	8	1.2	84.8	16.6	4.97	9.87	89.8	409.5	8.15	1.93	61.5	159.3	1.41	6.15	18.7	12.8	5.94	0.6	271	74.8	252	137	29.1
1	27.99	21.1	16.6	37	24	9.3	2.1	63.4	14.3	4.25	14.79	131.3	430.9	7.9	1.2	80.1	322.3	1.91	5.38	18.9	12.7	2.95	0.6	171	119	1030	76.5	23
1	23.52	11.3	14.4	48.8	27.6	7.4	1.9	60.9	13.3	4.62	2.19	57.1	260.5	7.8	1.42	49	149.3	2.02	5.77	17.3	13.5	3.65	0.33	210	152	40.6	97.5	31.7
1	72.62	7.9	11.4	33.8	14.9	2.9	0.3	83.8	29.9	4.16	4.63	94.9	302.1	8.94	3.39	92.1	180	0.72	6.82	17.6	12.6	7.2	8.42	134	80.6	21.4	131	38.7
1	23.47	10.9	12.9	42.1	22.1	7.8	0.5	64.6	26.3	5.47	2.23	62.2	309.3	7.11	8.23	43	178.5	1.26	3.04	17.5	12.3	6.98	0.54	94.3	112	7.13	151	47.2
1	154.78	19.5	22	40.3	17.4	7.8	1.2	65.9	63.6	4.4	7.74	123.3	408	7.33	1.56	190.3	205.1	1.16	5.55	18.3	13.3	6.89	0.73	329	43.4	39.5	125	44.6
1	302.2	11.6	16.6	37.8	20.5	7.3	1.2	57.9	40	4.33	4.46	79.3	418.5	6.65	5.09	101.2	194.8	0.99	3.7	17.4	11.7	4.87	1.16	227	79.4	146	124	30.4
1	77	11.6	20.2	44.8	23.4	5.6	0.7	37.1	11.7	3.83	3.14	69.8	376	8.98	1.61	58	175	1.11	6.93	17.3	13	4.36	0.51	198	95.9	21.9	73.9	22.6
1	4	104.8	53.3	40.6	24.5	9.5	2.1	83.8	34.3	9.6	8.36	74.2	273.3	6.1	0.54	53.6	291.5	3.03	2.93	15.6	11.9	3.47	0.51	157	30.8	38.1	73.8	20.9
1	67.14	24.6	19.9	37.2	23	5.2	0.7	55.5	44.1	3.43	9.64	72.7	313.5	5.17	0.99	55.4	216.4	2.93	2.14	19.1	13	5.92	1.83	166	61.6	9.92	87.7	16.3
1	2	13.1	11.1	48.1	25.9	5.6	0.7	60.5	15.9	4.44	6.07	44.6	188.3	6.58	4.56	29.2	202.7	2.28	3.32	17.1	12.7	2.49	0.61	247	153	49	79	14.4
1	10.94	38.8	22.2	71.6	46.8	19.4	4.3	48.4	27.7	4.53	3.3	76.2	484.3	4.16	2.06	161.6	135.7	1.23	2.42	15.9	13.1	3.25	0	192	81.5	32.2	102	23.9
1	523.54	9.6	14.5	44.5	20.8	8.3	2.5	99.3	18.5	4.46	4.13	52	309.2	3.52	0.91	53.5	174.3	1.31	2.14	16	14.1	7.75	0.29	278	135	125	116	16.8
1	96.88	12.8	12.8	40.7	18.8	3.1	0	54.1	18.6	3.73	3.44	57.2	232.8	8.45	3.85	147.4	173.1	0.96	6.45	18	12.5	7.1	2.77	107	56.8	49.1	125	22.9
1	2	11.5	9.3	51	31.5	11	2.7	47.9	17.5	3.85	4.28	50.5	276.3	5.75	1.3	27.3	160.6	1.31	3.98	16.4	12.9	3.73	0.12	131	44.6	22.8	105	23.4
1	1500	16	17.2	50.9	25.7	5	0.9	68.2	13.6	4.64	3.81	51.7	251.6	5.4	1.6	97.6	213.1	1.83	3.47	17.6	13.1	5.24	1.11	307	112	98.3	118	29.2
1	7.99	25.8	16.1	65.1	42.6	7.9	1.4	56.4	32.4	5.74	6.63	91.3	511	7.2	3.53	108.5	289.9	1.23	4.66	17.4	11.4	4.78	0.42	151	135	23.8	127	51.2
1	10.19	25.4	14.6	42.6	30.2	12.6	2.3	54.3	41.4	3.41	7.76	91.1	387.4	6.37	2.38	60.9	332.4	2.02	3.88	16.8	12.3	2.41	0.39	143	56	167	91.1	22.1
1	2	8.1	11.2	52.7	21.1	5.4	1.3	62.8	19.8	6.25	4.28	93.9	223.7	4.54	1.13	25.6	122	1.41	2.92	16.9	14.6	7.52	1.52	425	200	233	94	15.1
1	93.34	24.8	21.1	38.6	20.1	8	1.2	38.9	17.7	4.83	3.92	94.6	267.6	7.15	2.89	221	230.1	1.18	5.27	18.2	12.7	4.98	1.64	181	112	526	117	46.6
1	120.21	19.5	23.5	46.2	27.6	15	2.9	59.6	11.3	5.91	8.3	93.2	334.9	8.02	1.34	233.2	195.1	1.83	6.04	16.5	13	4.03	2.26	128	75.6	25.5	102	23.8
1	119.73	18.4	16.1	47.3	27.1	8.1	0.6	43.9	40	9.05	5.67	86.5	569.3	9.58	14.35	140.6	140.8	1.15	1.73	16.3	12.9	4.7	0.41	337	72.9	18.1	113	30
1	121.42	14.8	17.7	40.8	20.4	5.3	0.1	46.8	17.5	4.65	4.35	94.7	597.9	7.57	5.56	392.9	191.8	0.9	5.15	19	11.7	5.99	0.48	250	94.7	192	130	33
1	126.53	19.7	15.8	38	23.5	6.7	0.9	47.3	38.3	4.84	5.78	71.1	544.3	6.65	3.37	76.4	180.7	1	4.22	16.6	11.7	4.2	1.66	181	96.3	12.8	101	15.4
1	76.16	24.2	21.4	36.7	20.8	6.6	0.4	61.5	45	4.64	5.09	66.6	300.3	9.42	2.34	67.7	197.7	2.07	6.8	15.7	12	4.74	0.62	159	23.2	154	128	33
1	2	15.7	12.4	72.4	41.4	4.7	0.6	80.8	17.9	7.04	3.48	67	217.8	5.08	1.8	68.9	113.2	0.88	3.49	15.3	12.3	3.8	0.33	199	108	28.1	147	39.6
1	2	10.6	8.2	48.4	29.9	11	1.1	54.8	15.9	3.83	5.36	68.1	332.5	8.06	4.59	16.2	153.4	2.05	5.23	17	12.4	3.72	0.31	149	115	26.3	117	20.7
1	202.14	38.1	13.5	47.1	25.1	5.3	1.2	64.8	216.4	3.57	14.22	119.3	413.6	10.09	2.73	96.4	148.5	1.69	7.38	17.6	12.6	3.87	20	202	56.9	31.9	110	31.6
1	22.77	7.2	18.3	38.4	19.1	6.1	1	37.4	10.9	4.27	6.53	76.7	404.7	8.44	2.24	211.2	184.5	1.3	6.67	17.6	13.7	6.45	2.85	268	69.4	27.2	133	39.8
1	82.72	8.9	13.1	61	35.2	7.6	1.1	91.8	19.5	5.12	2.42	55.3	341.1	6.75	8.1	56.7	165.5	0.96	3.02	17.1	12.2	4.18	0.56	277	114	25.3	146	36.5
1	348.21	14.2	15.5	58.1	31.3	8.2	1.7	52.2	25.3	5.46	3.12	59.3	362.4	4.1	4.24	0	0	0.87	2.09	15.9	12.9	5.86	0.47	293	107	42.3	141	28
1	301.19	14.7	19.4	66.4	32.3	4.5	0.3	56.5	10.8	3.97	6.45	61.7	301.1	5.06	1.9	95.5	190	1.17	3.42	16.8	13.5	3.83	0.28	152	166	47.4	80.3	15.9
1	111.92	30.7	20.3	43.4	26.7	8.6	1	40.2	41.8	4.5	4.21	83.3	434.5	8.3	2.98	86.1	171	1.18	5.69	18.8	11.4	4.16	0.61	232	72	362	127	27.3
1	13.13	15.8	14.3	55.6	33.2	9.4	1.4	38	25.8	4.69	3.18	65.6	429.3	6.53	1.11	74.9	126.9	1.3	4.87	15.6	13	3.6	0.17	181	40.7	9.92	112	33.9
1	2	12.3	18.2	43.2	22.3	5.7	1.9	69.8	27.8	4.65	4.09	84.5	432.9	10.13	7.65	34.9	152.6	0.95	5.71	18.2	12.7	6.86	0.24	320	98.3	17.9	170	40.7
1	113.85	18.3	15.9	31.5	16.8	7.2	1.1	80.4	45.8	3.85	2.28	64.9	291	8.37	3.47	91.7	205.2	0.99	6.32	17.8	12.2	4.16	0.75	111	112	40	107	21.4
1	7.2	12.8	15.9	47.6	25.2	6.4	1.4	46.3	7.5	4.41	4.89	70.4	239.9	4.36	0.66	115.2	187.5	1.43	2.91	15.7	13.7	4.38	0.93	421	152	105	96.1	23.2
1	31.27	0	0	0	0	0	0	0	0	0	0	0	0	0	0	0	0	0	0	16.1	11.3	5.2	1.15	221	78.2	231	141	23.1
1	80.31	38.3	18.4	56.6	35.4	7.6	2.6	58.7	26.2	4.77	4.03	55.1	286.8	6.72	3.39	91.7	163.3	1.35	4.58	15.6	12.7	3.43	0.44	111	87.2	22	123	27.6
1	2	11.6	12.9	70	33.9	10.4	1	43.7	21.2	6.73	6.4	65.7	350.1	7.85	2.86	83.3	190.8	1.55	5.47	17.3	13.7	4.43	0.75	306	233	779	103	36.4
1	2	13.8	15	61.1	34.4	8.9	1.8	111.5	22.9	4.49	3.22	45.5	312.2	5.53	2.35	49.3	170.9	1.2	4.15	16.7	12.9	5.04	0.6	401	109	16.6	151	30.1
1	2	37	24	38.2	25	6.5	1	36.2	13.3	5.14	3.74	72.3	299	6.54	3.26	49.8	168.2	1.36	4.46	20.3	12.2	3.14	0.24	211	40.7	27	104	25.9
1	5.69	6.8	8.4	38	20.9	14.2	1	23.6	22.7	3.41	3.74	54	308.8	10.97	2.03	0	0	2.29	7.84	16.2	12.7	3.72	0.59	133	257	13.9	82	16.1
1	21.14	12.8	14.8	42.1	23.5	14	2.5	47.2	8.8	4.32	3.67	89.8	409.6	4.72	2.83	140.3	163.7	0.96	3.01	16.4	13.3	3.52	2.65	248	132	16	83	21
1	75.84	5.7	11.9	43.6	23.6	7.7	1.3	49.2	21.5	4.99	3.52	55.4	355.8	5.7	1.94	82.7	196.8	1.54	3.77	15.9	12.7	3.9	1.32	161	141	24.8	107	27.1
1	94.54	20.2	17	40.6	20.6	6.7	1.1	121.7	27.4	4.34	5.19	71.4	297.3	6.76	2.2	45.4	163	1.52	4.76	17.1	12.4	4.59	2.11	218	107	344	116	34.4
1	136.13	27.9	19.9	48.3	20	2.7	0.4	70	30.7	3.86	4.24	58.8	361.9	8.73	2.26	88.1	229.4	0.82	6.91	17.9	13.4	6.62	0.71	159	122	37.8	175	49.8
1	2	29.2	18.1	68	40.1	7.9	1.7	49.1	59.9	4.48	4.57	73.4	263.5	5.78	1.54	58.7	115.7	1.52	4.16	15.4	13.5	2.61	0.25	249	87.3	9.38	106	19.1
1	7.52	21.6	24.1	42.6	24	6.7	0.5	41.3	23.7	4.84	4.89	54.6	173.4	12.94	1.86	124.5	256.4	2.86	10.06	16.8	12.7	5.85	1.06	171	84.1	107	135	30.9
1	83.03	26.5	46.6	49.3	25.4	6.6	2	79.1	38.4	3.97	5.25	112.4	508.4	4.6	2.23	106	194.6	0.89	2.9	16.4	13.4	5.79	2.53	340	68.3	104	127	23.2
1	80.1	23	17	59.9	33.8	11.8	2.8	72.8	15.7	5.09	5.03	56	378.7	4.9	4.05	62.6	142.1	0.87	3.1	16.8	12	3.25	1.25	385	96.7	99.8	113	21.8
1	2.33	17.8	24.1	51.4	17.4	4.6	0.3	84.2	14.6	7.09	7.63	86.1	327.5	11.78	2.3	262.8	233.7	1.41	9.3	19	12.4	7	12.33	288	223	359	117	32.3
1	139.95	13.4	13.5	46.8	23.3	6.2	0.9	54.2	12.3	3.75	4.02	61.3	336.8	6.59	3.16	113.8	170.7	1.01	4.78	17.6	13.3	6.14	1.13	178	124	884	130	42.9
1	117.86	23.5	18.3	56.5	27.1	16	2.5	106.9	23.3	0	6.62	84.4	301.7	0	0	143.8	197.9	0	0	18.2	11.7	6.48	0.71	123	78.1	50.7	121	31.8
1	2	13.3	12.9	66.4	35.9	21.1	4.9	131.1	35	4.23	1.5	40.5	427.5	4.23	2.43	46.7	145.6	1.33	2.39	15.2	12.9	3.68	1.6	169	253	609	97	16.6
1	132.7	30.1	15.8	60.4	34.7	7.3	1.3	50.7	54.1	3.79	6.72	63.1	298.3	5.93	2.39	16.4	179.4	1.86	3.71	16.6	12.7	3.17	0.54	173	51.8	24.7	114	24.3
1	97.72	14.1	16.6	28.9	14.1	10.9	1.4	18	9.7	4.04	2.7	70.1	243.6	7.05	1.72	185.3	169.9	0.95	5.78	15.6	14.6	5.53	0.49	109	81.2	9.86	84.2	17.6
1	2	11.7	11.4	42.7	17.4	4.3	0.7	73.2	97	3.96	4.14	77.3	338.4	6.84	2.64	12.2	130.8	1.22	5.01	17.3	12.7	6.71	0.92	388	50.4	634	27.5	12.9
1	2	40.3	25.1	60.9	40.4	18.5	4.9	47.9	20.8	4.95	6.34	83.3	272.8	4.08	1.42	42.9	157.2	0.86	2.82	15.3	13.6	2.86	0.35	211	111	115	101	23
1	33.59	12.6	22.5	56.3	32.8	8.8	1	46.1	11.3	4.62	9.72	112.4	415.4	7.92	2.95	124.5	231.7	1.25	5.74	17.9	13.1	4.84	0.47	164	128	60	109	41.9
1	2	22.7	23.2	58.3	37.7	10.5	2.1	67.2	24	5.07	4.87	69.7	347.5	5.58	0.61	70	165.7	2.08	3.23	16.2	12.8	4.57	0.58	403	151	50.3	103	23.3
1	49.96	15.1	11.7	42.7	22.9	5.6	0.8	42	40.1	4.02	7.11	76.7	297.5	8.29	2.42	36.8	236.8	1.8	5.35	18.2	11.8	2.86	0.53	95.3	241	58.4	89	24.6
1	253.21	20.2	27	45	19.3	7	0.4	44.4	30.1	6.11	5.01	50.3	238.3	8.95	2.07	118.2	184	2.01	6.51	19.2	12.2	4.83	0.68	211	122	33	86.5	22.2
1	3.1	30.9	21.9	54.2	32.4	6.2	1.1	70.5	44	4.95	4.81	64.4	341.8	4.65	1.99	56.8	160.2	0.85	3.33	17.7	13.7	3.89	1.42	329	116	61.7	107	21.5
1	2	22.5	22.2	47.5	23.9	6.8	1.1	68.7	13.6	3.64	2.78	54.1	235.2	4.16	4.14	71.2	163.5	1.02	1.9	16.4	12.6	4.63	0.38	432	95.9	20.5	97.1	21.3
1	246.21	38.2	26.5	48.1	24.9	5.5	1.2	48.7	16	4.14	3.18	49.6	326.7	4.56	1.72	70.2	144.6	1.02	3.11	15.3	12.3	4.89	0.62	208	248	28.1	83.6	26.7
1	169.41	35.4	29.4	44.3	20.3	6.8	0.8	65.2	17.7	5.09	3.65	58.5	226.6	10.86	4.21	122.6	252.5	1.26	8.43	15	13.8	6.07	3.16	178	105	8.45	89.7	23.8
1	63.83	10.1	14.5	44.6	17.2	18.2	1.7	43.1	5.9	4.5	4.58	70.1	262.4	9.24	2.49	54.1	171.1	1.01	7.56	17.1	13.5	6.07	2.35	195	102	68	100	26.5
1	62.1	14	22.1	32	16.8	3.2	1	43.3	17	4.96	2.92	76.9	286.5	12.98	13.96	266.3	185.6	0.68	3.3	16.2	14.2	5.19	0.95	51.1	78.3	112	81.2	20.4
1	61.87	10.7	12.3	50.9	31.7	9.3	2.3	59.4	19	4.6	3.85	89.4	383.3	4.54	0.8	101.3	126.6	1.76	2.41	17.2	12	2.81	0.26	108	28	148	88.5	21.5
1	2	36.8	26.2	53.7	26.6	4.2	1.5	85.8	12.7	5.01	6.06	41.3	248.6	8	1.75	52.5	230.2	1.84	5.79	16.6	12.1	6.55	0.64	190	116	21.4	132	28.9
1	93.6	10.3	16.7	55.3	30.5	7.6	0.9	45.5	9.7	4.76	5.02	51.8	215.5	6.29	0.99	50.3	193.6	1.76	4.33	17.6	12	4.87	0.35	115	52.9	88.9	96.2	16.1
1	278	26.6	24	53.9	28.3	4.4	1.7	60.9	18.9	4.51	5.75	66.9	369.7	7.01	6.49	72.5	231.8	1.11	3.62	18.8	13.9	4.34	0.67	331	162	61.2	132	25.6
1	2	13.4	16.1	58.3	33.5	7.2	1.6	38.2	11.8	5.12	2.84	53.8	264.2	5.26	1.16	132.5	141.5	2.17	2.94	16.4	13	3.52	0.36	139	125	117	82.4	12.7
1	2	16.1	16.2	60.5	20.2	3.4	0.9	56.5	37.2	4.38	4.07	84.5	218.4	7.98	2.24	101.9	220.3	1.46	5.9	18.9	11.7	12.02	10.65	274	84.2	27.5	177	46.7
1	23.68	24.7	22.6	38	19.6	7.2	1.4	53.7	22.6	4.65	3.27	93.5	363.3	5.36	1.67	46.1	145.1	1.07	3.78	19.2	11.9	5.42	1.09	241	97.8	19.5	121	42.5
1	126.06	16	14.6	42.9	20.8	6.7	1.4	65.7	23.5	4.9	3.46	84.5	230.9	5.71	1.81	140	172.8	1.45	3.85	18.8	31.9	3.72	1.56	324	55.2	57.5	117	41.7
1	2	21.6	26	41.2	25.4	4.7	1.2	62.5	12.9	4.15	4.7	74.2	300.5	4.39	1.73	74	170.9	1	2.85	16.2	14	5.2	0.62	191	44.1	20.8	107	27
1	4.12	19	13.5	60.2	37.3	9.3	2.9	56.6	65.7	3.99	8.01	72.7	236.1	5.35	2.34	52.1	237	1.79	3.08	18.1	11.9	2.94	0.34	149	50.5	5.56	106	18
1	42.03	16.4	15	50.5	25.5	13.5	2	58.8	57.7	5.44	6.25	94.3	386.6	6.25	0.77	60.5	150.7	1.36	4.68	17.9	11.9	5.92	0.41	241	124	541	119	33.2
1	2	26.7	12	42.2	28	7.4	1.6	34.7	17.8	4.44	3.64	65.4	355.3	4.21	1.68	25.1	141.5	1.58	2.5	17.1	13.1	3.62	0.27	175	43.4	6.34	117	14
1	50.41	30.1	23.1	58.6	34.8	4.6	1	43.3	41.3	5.21	5.91	85.4	424.7	6.23	3.56	94.2	181.9	1.1	4.07	16.3	12.6	4.39	0.4	157	53.7	98.1	119	26.7
1	2	53	27.6	73.2	42.8	8.7	2.7	51.7	23.6	5.58	3.56	100.2	477.8	4.38	1.27	122.3	179.1	1.34	2.75	16.2	12.6	3.21	0.12	170	151	47.2	113	29.3
1	762.12	9.2	13	51.3	26.1	5.6	0.7	51.6	20.6	4.91	3.98	52.2	285.9	6.76	2.32	39.7	150.4	1.71	4.58	32.2	21.8	4.2	1.4	280	128	156	142	30.8
1	495.85	9.6	15.2	42.5	19.3	3.8	1.1	52.9	15.4	5.34	4.4	60.4	414.1	6.23	5.54	49.6	189.7	1.11	3.69	18.9	11.8	5.47	1.89	273	59.5	162	125	27.3
1	162.68	47	16.8	42.7	23.3	7.9	1.3	51.4	128.6	6.29	6.7	69.1	395.5	9.53	3.1	38	153	1.56	6.54	18.9	10.7	3.77	0.28	152	159	274	101	24.8
1	24.26	10.5	11.8	47.4	28.4	9.2	2.3	60.3	15.3	4.13	4.05	75.2	494.9	4.3	1.67	78	178.8	1.01	2.83	17.7	12.9	3.89	0.52	217	109	267	114	25.1
1	2	37.2	23.7	62.5	40.6	5.5	1.8	51.9	37.9	4.93	5.57	109.7	388.3	0	0	96.6	137.6	0	0	15.9	12.5	3.96	0.09	191	48	737	110	21.5
1	50.35	13.3	7	47	26.3	3.5	1.2	36.1	13.1	4.81	4.79	56.8	428.2	6.53	3.52	60.2	178.5	1.18	4.17	16.8	12.4	5.27	0.62	262	42.2	677	133	21.2
1	2	14.8	13.2	45.6	24.3	9.7	0.8	28.3	21.8	4.57	3.34	53.1	386.9	15.03	3.94	39.7	225.5	2.48	10.78	19.1	11.7	3.66	0.51	202	134	27.9	73.7	21.6
1	53.43	12.7	10.9	44.3	22.9	4.1	1.3	56.1	42.5	4.66	6.32	73	330.8	9.59	2.43	34.8	260	1.55	6.71	17.6	11.6	4.83	3.26	99.9	73.6	4.59	96.5	22.7
1	2	12.1	17.7	55.9	31.2	3.8	0.6	70.4	13.8	6.21	3.95	55	278.7	4.79	2.48	53.1	176.9	1.4	2.65	18.9	11.5	4.49	0.44	167	53.3	47.9	150	47.4
1	168.03	9.9	14.1	43	18.4	4.3	0.8	69.8	24.6	5.17	3.62	88.5	554.5	6.92	5.32	221.5	198.9	0.73	4.26	18.8	12.6	7.34	1.55	184	133	150	116	31.2
1	86.52	17.7	17.1	42.3	25.2	8.3	1.9	47.1	31.4	4.82	4.45	63.2	571.5	3.77	3.78	53.1	157.5	0.93	1.96	18.2	12.7	3.31	1.28	180	36	274	95	26.9
1	4.98	15.7	13.1	36.8	19.7	5	1	56.1	66.3	5.36	6.88	58.8	450.8	7.49	1.67	87.1	156.7	2.32	4.75	18.4	12.2	4.21	0.79	83.4	70.9	45.4	124	27.7
1	47.31	7.9	10.9	61.9	26.6	4.4	1.2	76.7	15.9	5.07	5.03	61	288.2	9.66	2.44	50.6	184.6	0.99	7.93	16.1	13.1	5.15	2.29	279	117	73.9	126	31.8
1	2.65	20.6	17.2	68.5	35.1	7.2	1.3	50.2	28.6	5.1	3.54	77.3	460	4.9	2.09	60.1	221.7	0.97	3.53	15.8	12.7	6.29	0.54	268	82	344	133	34.4
1	141.34	16.4	16.1	52.1	27.7	7	1.1	53.5	18.6	7.92	6.14	83.8	368	6.6	1.42	169.1	143.3	1.53	4.71	17.1	13.4	3.34	0.39	360	101	35.1	109	18.4
1	141.9	16.3	26.3	42.1	17.5	3.3	0.3	69.5	13	9.24	8.53	123.4	329.8	5.8	0	729.4	289.2	0	0	18.3	11.8	5.68	1.88	178	68.2	469	116	27.1
1	2	16.5	11.6	55.5	35.1	11.1	3	52.7	30.2	4.41	7.23	108.4	390.3	4.48	1.5	115.9	148.7	0.92	2.83	16.3	12.3	3.4	0.24	197	74	34.7	94.5	17.6
1	2	25.8	17.6	45.9	26.8	8.6	2.9	51	53	3.99	4.19	61	395.1	3.68	1.79	9.3	332.6	1.83	1.46	15.6	13.2	4.89	0.89	132	45.4	4.86	101	21.1
1	479.07	30.9	21.8	51.2	25.8	11.4	2.4	50	42.4	3.78	15.74	158.4	322.6	8.05	3.42	21.4	221.2	0.89	5.96	19.7	12.8	5.27	0.51	189	68.6	68	128	25.1
1	328.27	9.6	12.1	48.6	25.5	4.7	1.1	49.5	17.6	4.6	3.65	60.2	369	9.42	3.85	39.2	144.2	1.24	6.86	18.3	12.7	4.38	0.38	189	75.3	13.2	149	32.5
1	0	20.1	22.6	45.5	26.3	14.1	2.4	33.2	15.8	4.62	3.12	55.1	131.1	5.79	1.12	79	169	2.03	3.67	17.2	13.1	4.27	0.96	200	99.3	38.8	89.3	13.3
1	187.44	10.2	14.1	53.9	26.6	2.7	0.6	52.6	18.4	5.39	2.6	61.3	250.3	5.71	1.5	100.8	207	1.29	4.11	15.5	13.2	5.08	0.35	159	116	137	86.5	19.3
1	109.4	9.1	14.2	37.8	19	5.6	1	67.7	7.5	4.37	2.68	61.6	448.3	5.86	1.66	144.4	253.2	2.06	3.48	17.8	12.4	3.98	0.48	189	59.2	57.7	93.7	18.1
1	14.36	55.5	18.4	46.5	27.4	11.1	1.4	55.4	180.4	4.98	4.78	70.9	506.8	5.9	1.77	36.6	291.9	2.11	3.58	16.6	11	4.44	0.61	185	199	8.66	134	32.8
1	3.87	13.4	16.5	34	18.3	5.7	0.8	75.1	65.3	5.79	5.83	93.6	316.5	7.36	2.2	67.1	192.6	1.07	5.48	19.8	12.7	5.72	0.72	288	118	34.9	122	18.5
1	33.88	24.1	26.1	49.5	29.8	8.6	1.2	56.6	20	5.02	3.28	54.8	235	7.11	2.41	83	228.7	1.32	5.31	16.5	13.6	5.36	0.42	122	132	44.9	123	27.3
1	10.94	9.5	11.1	54.6	27.4	6	1	60.5	24.9	4.97	2.16	50.6	256	6.45	1.43	32.4	176.5	2.02	4.28	16.6	12.8	5.31	1.95	289	120	27.9	142	32.6
1	132.37	15.5	18.8	43.9	22.6	6.8	0.8	60.6	20.6	4.91	5.35	96.2	278.4	11.28	2.24	120.1	292	1.2	9.43	17.2	13.2	7	0.78	190	85.8	1120	142	39.7
1	118.02	16.5	17.8	40.4	22.1	4.6	0.6	42.7	14.7	4.69	4.02	71.3	267	9.05	3.96	69.4	187.5	0.91	6.78	18.3	11.7	5.62	0.75	247	80.7	28.8	139	38.2
1	50.18	19.5	16.6	40	26.3	7.2	2	39	14	4.82	3.37	68.8	483.9	3.32	1.58	128.3	174.2	0.83	2.01	16.4	12.7	3.55	0.22	94	46.5	40.7	84.2	20.6
1	2	9.6	11.8	66.8	37.8	3.6	0.4	56.3	21.1	11.59	4.36	45.6	291	5.65	1.77	31.5	137.5	1.52	3.6	15.2	13.4	3.05	0.45	207	224	20.5	112	18.3
1	2	15.1	8.8	54.9	31.3	8.9	1.4	70.1	16.3	4.25	8.05	67.5	167.6	6.87	1.28	30.3	234.7	2.37	4.58	15.4	13.2	3.82	0.27	120	184	18.6	85.7	11.2
1	32.18	16.4	29.6	34.8	17.3	5.6	0.4	55.5	21.7	4.51	5.8	56.7	345.9	10.25	1.78	168.6	213.5	1.33	8.32	15.1	12.5	7.1	2.12	175	144	51.3	103	24.8
1	165.64	8.4	15.7	36	15	4.1	0.3	54.7	5	4.92	4.07	89.8	201.2	10.16	1.59	141.1	178.8	1.1	8.09	17.1	13.3	5.54	2.15	92.9	75.6	8.38	107	27
1	24.69	33.5	18.1	57.5	35	3.8	1.4	62.3	26.4	11.21	5.39	76.2	359.7	5.33	2.57	100.5	161	0.84	3.61	17.3	12.4	3.44	0.24	138	109	106	124	28.5
1	2	19.1	18.1	63.7	36.7	7.7	2	72.8	27.1	6.38	3.2	45.5	323.8	4.76	1.21	55.8	132.5	0.94	3.2	16.3	13	3.15	0.62	382	28.3	8.49	98.6	23
1	2.16	28.9	31.5	67.1	31.6	3.7	0.5	52.5	17.4	4.95	3.7	41.5	447.3	7.74	2.79	44.9	123.2	1.13	5.77	17.9	12.1	3.75	0.22	168	236	302	109	9.53
1	107.66	152.8	109.7	41	22.5	8	3.4	75	535.3	7.53	3.49	76.4	329.8	6.11	2.23	51	201.2	1.41	3.98	18.9	14.2	5.87	0.44	181	83.2	302	103	20.6
1	502.62	13.6	25.3	33.8	14.5	4.2	0.6	48.7	57.7	4.61	6.64	97.5	384.5	11.51	3.05	190.5	216.4	1.01	8.96	19.3	11.9	5.82	0.78	239	105	338	115	48.9
1	2	25.3	18.6	60.5	37.2	9.3	2.4	91.7	29.7	5.86	5.04	77	440.6	5.28	1.13	98.6	201.2	1.41	3.7	16.2	11.9	3.25	0.44	163	45.8	156	119	18.2
1	68.46	26.6	14.7	49.6	28	3.7	1.5	51.2	36.5	5.8	4.35	77.8	424.8	6.45	4.07	125.8	159.9	1.13	4.05	16.2	12.5	3.01	0	107	72.4	63.8	95	18.4
1	6.49	13	12.8	51.6	33.1	9	1.9	52.2	19.2	5.06	5.66	70.6	465.9	4.01	1.23	93.7	163.2	0.98	2.84	15.8	12.8	4.27	0.44	236	45.6	228	77.4	18.6
1	549.89	14.9	13.5	43.4	24.8	6.8	1.1	60.1	12.2	3.95	3.56	58.8	249.5	6.2	1.14	69.2	163	1.62	4.41	17.1	12.8	3.5	0.61	306	137	64.1	82.3	25.1
1	463.12	19.6	24.9	52.8	27	7.6	1.1	88.1	17.8	3.89	4.75	50.7	354.8	10.25	1.98	99.8	243.6	2.74	7.28	17.7	13.3	8.55	1.1	278	61.8	318	169	26.1
1	71.78	18.4	14.4	57.3	35	10.6	2.5	64.9	29.3	5.24	4.88	91.9	367.9	6.17	1.52	162	214.4	1.53	4.34	16.3	13.8	4.3	0.53	132	249	6.55	126	17.3
1	2	22.6	18.5	47.8	23.4	8.8	1.3	67	16.2	4.23	4.6	80.4	309.7	9.56	0.79	137.1	200.8	1.32	7.39	19.5	13.5	5.41	0.52	301	114	43.1	126	37
1	6.51	15.9	17.7	43.1	21.7	5.3	1.2	53.8	12.5	4.93	4.47	74.3	322.3	5.21	1.19	0	140.8	1.34	3.78	15.9	12.6	3.84	1.49	225	84.1	121	101	20.3
1	15.05	17.8	12.4	52.2	33.3	5.4	1.2	45	28.6	5.11	4.98	61.9	473.2	5.09	2.54	51.7	190.2	0.78	3.48	16	12.7	4.58	0.34	218	63.6	117	119	34.7
1	2	13.5	11	39.7	23	5	1.1	87.1	23.7	3.72	8.17	98.7	321.6	5.59	0.93	35.8	194	3.27	2.47	17.4	11.8	3.3	0.25	119	36.7	59.7	97.6	19.9
1	2	19.7	17.2	67.7	39.9	7.1	1.4	88.6	20.3	5.07	2.99	41.8	214	5.16	1.3	54.4	158	1.79	3.3	15.9	12.4	6.14	0.53	230	190	30.1	117	34.6
1	2.08	29.2	26.7	58.9	33.2	7.9	1.3	102.3	137.4	6.41	5.99	72.1	462.1	8.06	4.59	92.2	166.6	1.03	5.92	20.1	12.2	5.78	0.36	284	61.5	16.7	146	30.2
1	61.83	12.4	14.5	58.6	33.2	6.7	1.1	54	12.1	5.4	5.55	51.5	272.7	8.24	1.05	32.9	176.2	2.26	5.89	16.5	12.4	4.45	0.26	127	167	16.9	105	17
1	3.26	22.9	16.4	31.9	17.4	8.3	0.7	55.2	44.6	6.02	17.38	231.5	369.8	11.75	4.78	119.5	246.4	1.31	9.14	16.3	14.6	7.75	2.62	173	73.5	274	84.3	31.2
1	7.21	41.8	23.3	52.3	29.2	10.2	1.4	64.2	212.5	4.15	7.13	76.4	527.3	9.85	5.16	50.3	323.5	1.92	6.73	16.6	11.9	4.9	0.43	98.7	46.3	19.7	129	21.6
1	2	10.8	13.7	64.5	39.7	12.4	3.2	69.9	15.6	4.89	5.49	98.4	345.4	4.5	1.31	89.8	170.5	1.13	3.09	16.1	13.8	3.98	0.22	227	293	93.9	126	26.6
1	1500	8	22.8	41.8	23	10.2	1.9	47.7	13.4	4.31	9.25	215	321.7	11.19	2.01	226	331.4	2.19	8.58	19	12.6	4.46	4.35	266	64.4	21.8	105	29.2
1	2	5.9	14.8	35.9	17.9	4.8	1.6	80.5	9	4.64	4.45	173.8	242	4.45	1.35	59.6	197.1	1.02	3.02	17.7	14.1	4.84	3.05	330	77.7	38	86.2	27.4
1	2	8.8	15.9	45.3	24.1	3.8	0.5	55.1	9.5	6.07	11.07	126.7	434.2	0	0	167.6	172.7	0	0	15.7	14.4	3.52	0.47	254	30.7	87.7	7.96	15.4
1	2	3.5	18.9	50.8	22.2	3	1.1	64.1	8.8	4.84	7.35	134	268.9	6.66	2.71	86.7	208.6	0.98	4.43	17.3	12.6	4.78	2.26	154	168	139	81.4	19.1
1	2	48.3	68	58.3	35.1	9.1	4	69.1	124.1	4.27	5.18	50.9	380.1	4.22	0.97	64.7	193.5	1.28	2.52	17.4	12.6	3.47	0.6	131	71.5	16.2	74.7	14
1	2	11.9	15.3	38.1	24.9	4	0.6	51.2	10.9	4.97	6.52	97.1	351.3	9.01	3.55	151.6	199.9	0.97	7.25	15.7	12.8	4.52	1.68	167	93.3	5.49	50.4	7.84
1	2	19.9	26.2	43.6	25.1	5.8	1.4	36.2	9.9	4.35	6.11	70.4	288.6	5.9	0.87	0	0	1.69	4.04	16	12.6	3.56	0.22	193	133	11.1	76.4	10.9
1	2	9.1	10.9	48	25.7	4.6	1.6	53	12	4.24	4.87	107.9	381.8	3.89	2.74	45	155.3	0.94	2.27	16.5	13.2	3.79	1.08	166	95.9	19.9	83.1	30.4
1	3.53	61.5	17.9	53	35.1	4	1.1	80.2	20	4.39	15.2	262.8	438.8	2.59	0.73	50.3	200.2	0.7	1.52	15.5	14.2	3.47	0.58	186	68.4	58.6	76.4	18.3
1	2	120.6	38.1	65.9	41.6	9.5	3.6	93.1	39.5	4.34	6.26	166.6	343.3	2.67	0.64	158.9	155.5	1.21	1.42	13.8	13.8	3.19	0.36	174	84.8	37.9	95.9	21.8
1	2	20.7	16.9	70.9	43.2	10.7	3.6	114.9	21.4	4.95	4.9	117.6	188.8	4.12	0.89	139.9	169.5	0.84	2.57	17.1	12.8	2.71	0.14	136	106	27.2	91.7	21.3
1	2	7	9.5	70.4	39.3	6.1	1.7	106.1	9.4	4.87	7.7	169.1	413.6	3.79	2.55	24.6	122	0.67	2.6	15.8	13	4.16	0.72	169	179	25.5	62.5	17.9
1	2	10.4	19	35.5	15.5	7.9	1.3	44.6	6.1	4.05	15.16	115.2	386.6	8.16	1.73	80.5	253.6	1.6	6.16	17.8	12.3	6.3	2.37	329	160	19500	69.4	8.82
1	2	13.5	13.8	63.2	37.4	15.1	5.9	102.1	38.9	4.93	6.29	85.7	337	3.03	0.94	23.9	156.3	0.69	1.74	15.7	15.5	2.38	2.4	252	75.5	21	77.8	20.2
1	2	23.7	14.2	62.7	41.9	11.9	3.7	83.7	50.1	4.09	3.99	81	162.8	3.68	1.21	75.5	157.7	1.08	2.31	15.2	12.5	4.62	0.25	172	79.2	6.75	127	21.4
1	2	20.7	21.8	69.4	47.9	15.8	4	49	12.7	3.76	4.6	102.1	201.8	4.87	2.97	131	152.2	1.09	3.2	16.2	14.1	2.45	0.41	112	85.1	6.18	104	19.1
1	2	19.8	15.3	65.1	41.4	9.1	2	102.3	190.9	4.53	4.05	66.8	358.2	5.09	1.85	105.7	166.1	1.57	2.97	15.4	12.3	4.13	0.43	219	140	18.4	114	23.9
1	2	25.2	11.5	57.7	41.5	28.2	7.2	64.8	20.7	4.58	4.82	85.6	458.8	3.34	2.2	0	165.7	0	0	14.7	13.7	3.36	0.36	89.8	97.3	265	128	32.1
1	2	37.5	21.1	74.8	45.5	19.4	7.2	71	32.8	4.37	5.96	110.3	389.8	3.29	1	115.5	153.2	1.07	1.92	17.1	12.8	3.38	0.25	416	38.9	318	138	39.8
1	2	53.5	41.2	39.9	28.7	9.4	3.5	137.7	182.4	3.98	3.19	90.4	390.4	4.31	1.55	65.6	193.1	1.06	2.62	16.1	13.4	3.64	4.94	55.6	51.8	514	68.9	20.6
1	2	17.7	17.2	58.5	26.3	5.4	0.9	44.8	60.1	5.86	7.54	121.6	334.6	7.01	3.66	656.8	235.5	0.93	4.8	18.4	12.9	5	0.6	246	52.9	715	131	29.3
1	2	44.6	27.5	51.1	27.1	10.4	3	49.8	24.4	5.89	9.43	122.9	327.2	4.01	1.04	83.1	208.6	0.86	2.9	15.5	15	4.3	1.5	627	93.1	39.5	79.8	16.3
1	2	28.2	29.6	49.5	30	4.6	0.9	90.4	16.9	5.14	13.98	407.8	380.4	7.2	6.77	289	202.2	0.79	4.14	15.6	14.2	5.59	0.67	169	50.9	95.7	123	39.4
1	2	13.8	12	65.7	41.6	5	1.3	53.6	22.7	5.04	7.7	88.5	241.5	5.75	2.48	45.6	137.3	1.17	3.92	14.9	13.5	4.27	0.25	285	46.9	19	116	23.5
1	2.87	35	21.9	47.5	20.1	2.1	1.1	124.9	11	5.15	10.19	232.6	379	6.3	1.64	237.6	201.1	1.35	4.05	17.1	12.4	3.66	1.23	162	191	4.83	71.4	23.4
1	2	16	19.7	66.4	42.2	8.4	1.8	60.5	21.4	5.52	7.37	93.9	329	5.09	2.39	117.2	157.6	1	3.32	17.9	12.2	3.91	0.26	246	88	81.4	110	37.7
1	2	10.5	13.8	60.1	34.5	15	4.5	71.9	17.7	5.65	5.95	73.3	417.7	6.06	1.28	90.7	149.4	1.25	4.24	16.1	21	5.01	0.38	330	64.3	61.4	111	29.6
1	2	11.3	13.2	73.1	40	7.7	2.7	59.4	30.6	4.95	13.2	231.8	441.8	3.96	1.07	54.3	139.8	0.78	2.64	15.4	13.7	4.13	4.8	408	67.2	159	91.4	18.8
1	2.08	47.7	24.5	64.5	39.4	5.4	1	110.1	58.5	7.46	10.82	149.7	462.6	6.01	4.55	102.1	191	0.72	3.51	16.4	12.8	4.83	0.28	132	46.9	9.81	86.5	19.5
1	2	14.8	19.6	56.7	25.8	3.5	0.7	97.4	56.3	6.33	9.02	81.2	351.8	5.6	1.65	64.5	448.2	1.19	3.45	17	12.5	5.68	2.8	263	66.4	422	105	22.8
1	2	28.9	30.7	69.9	41.9	9.7	3.1	61.1	21	5.61	8.48	124.7	208.3	4.74	1.1	151.1	345.5	1.35	2.91	16.1	14	4.2	1.76	209	68.3	296	110	29.1
1	2	19.9	14.7	60.1	33.5	7.4	2	84.5	24.5	6.02	3.8	92.8	341.4	3.7	1.81	84.1	147.5	0.66	2.47	15.5	13.4	3.54	0.32	317	134	44.9	101	21.9
1	2	14.2	10.3	59.4	38.4	7.7	1.1	72.2	36.7	7.83	5.95	117.2	270.5	5.02	1.56	95.4	169.5	0.55	3.85	16.8	12.9	5.3	0.39	155	67.9	96.5	128	57.4
1	2	15.8	24.9	54.4	31.6	2.8	0.6	75.9	14.7	5.26	9.73	125.1	321.7	7.52	3.07	662.2	249	0.96	5.5	16.9	12.8	7.29	0.44	244	94.6	41.3	138	25.8
1	2	14	21.1	64.3	34.2	6.2	1.4	93.2	18.6	5.74	6.83	116.7	308.6	5.28	1.22	86.4	315.6	1.04	3.74	17.2	12.7	4.72	2.12	434	134	400	97.5	42.5
1	2	10.9	14.6	61.3	34.3	8.3	0.6	62.2	12.7	9.21	9.2	121.9	337.1	5.66	5.48	246.7	201.2	0.82	2.87	15.4	12.6	4.95	0.64	286	95.5	4.45	102	22.4
1	2	8.7	21.6	45.1	20.4	7.1	1.1	41.2	7.1	4.31	5.25	141.2	352.5	10.08	2.25	216.3	294.8	1.21	7.82	15.2	13.8	4.5	3.44	300	72.3	1120	88.4	33
1	2	12.9	19.9	60.3	36.2	7.3	1.5	45.7	22.9	10.68	6.04	105.7	323.2	5.45	1.45	145.3	196.6	1.06	4.07	16.7	12.6	4.3	0.45	247	51.3	20.9	95.5	28.4
1	2	13.8	14.2	56.5	37	3.8	0.6	103.5	5	4.31	6.77	151.2	327.7	4.89	2.04	137.1	173.8	0.92	3.48	15.6	12.4	4.62	0.15	56.8	31.3	8.54	102	26.4
1	2	22.7	37.9	61.6	35.8	3.8	0.5	61.3	17.6	8.15	18.78	101	458.9	3.95	1.28	185.6	275.9	0.87	2.78	14.9	14.4	3.27	3.72	153	49.5	11.5	139	18.8
1	2	4.5	11.7	67.2	39.9	8	2.1	52.4	43.5	4.5	6.16	88.3	451.6	5.03	2.21	62.7	162.7	1.09	3.36	15.6	14.1	3.6	0.3	146	37.3	296	108	26.5
1	2	12.6	11.6	50.4	31.4	6.2	1.2	53.8	8.7	3.92	4.69	71.4	230.4	3.19	2.43	48.8	180.1	0.93	1.54	16.3	12.9	4.13	0.8
1	2	15.5	14.7	66.1	29.1	2.4	0.6	88.3	37.6	3.55	15.1	292.2	509	3.74	1.35	73.2	165.4	0.71	2.84	16.9	13.9	6.72	0.63	180	47.8	12.8	112	26.8
1	2	12.3	10.4	65.6	29.5	6.3	1.7	46.5	36.3	7.74	3.33	53.1	210.7	4.12	1.67	47.8	176.4	1.09	2.45	16.2	12.8	7	0.5	457	77.5	7.23	133	31.3
1	2	10.4	12.6	48.3	28.3	3.8	0.6	119.8	18.1	4.05	14.2	275.2	279.2	5.67	1.25	464.8	251.4	1.5	3.93		13.9	7.1	1.62	259	115	34.1	93.6	34.1
1	2	5.5	10.6	50.4	30.1	4.3	0.5	65.7	12.6	5.15	14.86	370.4	549.7	5.03	2.57	92.4	249.8	0.78	3.61	16.1	14.1	5.08	1.15	365	116	33.3	79.5	27.1
1	2.02	16.3	19	58.6	33.9	4.7	0.4	35.5	25.1	4.2	10.68	138.9	374.3	4.16	1.63	542	247.8	0.66	3.12	16.2	13.5	3.58	0.55	50.8	50	320	90	25.4
1	2	9.3	11.3	67.1	36.6	5.1	1.1	769	20.8	6.73	8.49	132.6	445.9	4.96	2.06	144.6	173.6	0.89	3.39	15.3	12.5	4.65	0.26	263	27.5	49.1	104	25.1
1	2	19.7	12.9	61.1	44.9	8.9	2.1	75.2	25.2	6.58	4.8	100.9	464.7	3.7	4.61	66.1	162.2	0.69	1.37	15.1	12.2	3.11	0.32	108	105	4.48	102	26.7
1	2	29.3	16	63.1	39.5	11.2	3.3	66.1	29	6.35	6.76	84.9	369.4	3.62	1.62	66.7	148.1	0.72	2.44	16	13.9	3.47	0.3
1	173.74	26.8	27.6	50	28.7	11.8	0.7	49.4	39.6	7.29	7.84	133	341.5	13.47	3.17	132.5	262.4	1.58	10.08	18.9	12.4	8.65	0.96	209	62.3	1750	125	33
1	3.14	9.6	10.2	46.4	31.7	4.5	0.8	47.2	19.4	6.9	11.14	232.5	341.3	4.86	1.45	170.7	220.6	1.6	2.88	16.5	12.7	5.08	0.78	127	81.8	37.5	97.7	31.3
1	2	27.3	22.2	60.3	38.1	8.2	1.4	73.6	46.8	5.7	5.03	106.2	364.6	8.28	2.07	464.3	254	1.5	6.28	16	12.3	5.73	0.64	199	66.3	28.8	114	29.2
1	2	16.2	15	67.5	38.9	13	2.9	61.1	23.7	7.75	7.49	95.5	326.6	6.2	1.31	278.3	218.5	1	4.64	16.4	14	2.86	0.22	160	77.8	11	118	20.3
1	2	14.5	12.6	50	25.6	3.7	0.6	71.5	36.8	6.27	16.32	233.2	324.7	6.54	1.31	154.9	239.2	1.72	4.39	15.7	14.1	7.73	0.82	196	60.4	52.1	117	23.7
1	2	16.3	16.8	58.2	36.3	8.6	1.5	67.2	33.4	4.47	9.41	152	406.5	6.69	1.65	173.1	194.6	1.13	4.96	16.3	12.7	5.24	0.43	117	86.2	41.2	115	26.6
1	2	16.6	13.2	55.6	36.6	20.2	6.6	76.2	34	6	5.97	89.9	351.3	3.33	1.45	0	0	0.66	2.22	14.9	13	4.68	0.58	118	44.4	91.4	110	25.7
1	2	9.9	9.2	65.9	40.1	7.2	1.6	67.4	24.7	5.72	6.45	112.4	260.8	5.55	2.16	78.1	153.3	1.3	3.76	15.8	12.9	4.16	0.2	203	81.8	129	98.6	22.7
1	2	28.9	20	59.4	38.3	7.2	2.4	75.4	28.6	8.72	8.89	137.3	416.4	4.36	0.73	201	243	1.44	2.65	15.1	13.1	5.19	0.49	342	114	4.48	88.8	84.8
1	2	6.4	15.6	56.5	30.3	6.6	1.3	66.8	23.8	4.91	3.55	81.6	520.7	7.7	0.73	137	201.7	2.17	5.33	19.1	13.4	5.78	1.26	173	78	473	132	36.4
1	2	18.3	14.9	34.4	14.1	4.1	1.3	79.3	51.4	4.18	4.33	94.6	281.6	15.17	5.33	164.5	210.6	1.36	11.74	18.3	13.2	9.97	0.62	279	138	18.6	167	53.7
1	2	24.9	26.2	55	27	4	0.9	75	159.7	4.09	3.66	87.8	424.6	12.91	5.48	259.6	189.1	1.62	10.14	19	12.6	6.14	0.31	123	114	479	155	29.1
1	2	9.6	13	69.9	50.9	14.9	4.8	46	12.4	5.56	3.58	55.8	189.8	3.91	0.99	65.7	155.8	1.57	1.95	15.3	12.5	2.31	0.09	126	92.8	177	83.6	18.9
1	2	14.9	18.9	77	41.4	13.2	3.4	65	15.2	4.67	5.44	86.6	328.3	3.74	2.11	68	151.3	0.76	2.4	17.3	14.7	2.69	6.39	588	120	2320	107	19.1
1	2	27	20.7	74.4	47.5	6.4	1.1	55	32.2	4.86	5.67	104.9	443.2	4.09	2.75	181.2	149.4	0.98	2.39	16.8	13.3	2.69	0.2	160	51.7	12.6	102	23.4
1	2	27.1	25.4	71.1	45.2	10.6	2.6	100.4	46.5	5.13	7.44	114.6	296.2	5.75	0.82	54.9	326.2	2.16	3.3	15.8	13.6	2.92	0.22	223	32.9	877	93.2	22.3
1	2	22.1	28.5	28.9	13	6.3	1.3	138.6	116.9	3.79	10.05	62.8	351.7	10.82	3.49	89.5	195.8	1.07	7.75	23.5	13.9	11.35	7.74	267	103	1110	131	32.5
1	2	12.6	11.5	55.3	31.3	13.3	2.5	66.5	16.8	3.94	3.61	60.6	353.9	5.27	1.53	44.5	175.8	1.53	3.51	16.5	12.7	5.36	0.17	161	117	588	150	27.2
1	2	11.4	13.6	67	34	4.3	1.3	77.8	15.3	0	4.25	56.8	314.6	0	0	63.6	190.4	0	0	17.3	12.8	5.99	0.73	68.4	244	14	131	19.7
1	2	110.9	38	69.1	45.4	12.9	2.9	58.8	66.6	4.17	6.18	92.9	670.9	4.99	2.83	164	184	0.72	3.59	15.6	13.7	3.5	0.29	239	138	0	149	20.3
1	2	22.1	11.2	54.2	37	6.6	1.8	41.6	18.6	3.63	4.58	74.8	296.3	3.84	1.32	21.3	218.6	1.46	1.99	15.7	12.8	2.61	0.28	146	79.8	15.4	96.1	19.6
1	2	18.4	15.2	56.9	32.7	7.6	1.7	61	21.7	4.1	10.91	184.9	483	4.47	1.38	123.6	189.6	1.24	3.02	16.6	12.3	4.7	0.53	162	76.9	162	118	27.1
1	2	64.6	34.1	43.6	17.7	6.9	1.2	70	36.4	4.36	2.95	82.9	406	10.24	3.77	39.8	154.2	1.12	7.44	20.1	12.1	6.15	1.37	332	86.5	1640	121	31.1
1	2	19.1	15.2	68.4	46	8.9	2.1	91.6	28	7.98	3.6	56.1	275.2	5.03	1.06	116.9	181.4	1.3	3.18	16.2	12.8	2.61	0.14	202	157	12.5	119	22.8
1	2	20.7	28.2	71.8	35.1	8.8	2.2	56.7	111.4	6.74	6.38	99.5	472.8	6.16	1.97	132.9	231.4	1.28	4.35	18.6	12	4.34	0.52	374	125	546	102	19.6
1	2	22.3	19.7	54.5	31.3	9.9	2	69.3	43.5	4.87	4.26	66.5	281.9	10.82	1.74	49.8	251.1	0	0	19.4	13.8	5.8	1.1	285	50.3	4450	150	30.4
1	2	18.7	13.4	66.9	49.9	10.3	2.3	50	48.7	4.6	4.15	80.4	518.8	4.99	3.43	92.6	120.2	0.88	3.19	16	12.1	2.63	0.22	101	121	413	128	32.1
1	2	21.9	12.1	46.3	28.5	4.9	0.3	120.8	42.6	5.12	5.67	60.2	251.3	7.74	4.64	27.8	188.4	2.24	4.28	17.5	11.6	2.61	0.36	188	139	12.3	119	21.2
1	2	19.8	20.5	72.6	42.6	5.2	1.5	57.7	27.4	5.6	5.44	75.4	333.2	7.49	3.35	78	143.7	1.36	5.05	16.4	13.8	3.59	0.36	206	184	11.6	144	18.8
1	2	21.4	13	48.1	31.4	6.9	2	42.7	19.6	3.88	11.41	137.7	405.9	4.03	0.92	41.6	465.2	2.33	1.66	14.8	13.4	3.13	1.86	255	39	22	85.8	24.1
1	6.57	11.8	13.9	77.4	40.5	6	1.3	65.2	25.8	4.87	6.09	88.7	493.3	4.39	3.45	119.9	150.3	1	2.56	16.2	13.7	4.55	0.25	574	60.2	39.7	175	51.5
1	2	19.7	15.8	69.2	45.2	10.3	3.2	87.2	24.8	4.34	4.72	116.9	526.1	4.31	1.74	117.7	211	0.75	3	15.3	13.9	4.23	0.72	49.7	79.2	114	149	29.6
1	2	12.4	16.3	80.5	46.5	5.8	0.7	98.7	22.2	5.71	9.45	204.8	127.2	4.76	1.16	84.8	180.4	1.28	3.25	15.1	14.1	4.3	1.95	255	97.6	383	120	30.4
1	2	9.5	12.4	74	39.1	3.5	0.6	92.1	12.3	5.16	16.66	438.7	262.5	0	0	56.1	197.2	0	0	15.7	14	4.89	0.57	335	296	240	97.6	44.1
1	2	42.8	47.4	35.4	14.8	3.5	0.4	84.9	48.6	4.41	7.38	99.8	250	10.23	2.78	109.8	152.6	0.78	7.89	18.3	14.6	5.38	1.84	166	147	3710	71.7	36.5
1	2	63.7	22.4	45.9	29.8	15.5	3.3	49.6	61.8	3.59	5.68	59.7	386.4	5.31	1.94	29	293.9	1.68	3.17	14.6	14	3.82	0.16	131	75.8	25.6	69.1	14.6
1	2	74.9	63.8	40.4	19.8	8.7	1.5	48.7	46.4	4.15	3.74	73.6	494.3	6.74	1.12	53.4	181.2	0.91	5.19	18.7	14.7	4.85	0.46	213	145	23	84.9	15.7
1	15.33	16.3	16.1	49.9	29	10.9	2.5	27	16.6	4.64	5.13	72.1	392.3	5.19	2.55	59.4	179.2	1.01	3.27	18.6	12.6	4.78	0.6	193	117	55.1	86.4	37.6
1	108.95	39.8	21.1	51.1	32.3	8.7	1.3	75.5	37.7	4.6	3.55	84.5	429.9	7.63	2.06	170.7	196.9	1.3	5.51	16.3	13.2	3.85	1.64	209	65.3	1090	125	31.4
1	2	9.1	13.2	51.3	25.1	3.5	0.2	78.3	61.8	5.48	3.86	68.2	289.7	7.5	4.63	77.4	211.6	1.19	5	18.8	11.7	6.31	0.72	115	185	138	144	21.9
1	2	20.5	13.3	57	39.7	18.8	4.5	54.6	50.6	4.51	2.85	95.3	485.9	3.65	2.51	46.9	161.5	0.87	2	15.6	14.4	2.86	0.2	347	142	116	98.7	23.7
1	2	11.2	11.2	53.7	31.3	5.7	1.3	46	16.5	4.16	9.03	177.7	554.6	5.86	2.32	73.3	143.6	0.99	3.93	18.4	12	3.17	0.24	156	106	7.48	95.5	20
1	2	12.7	10	59.5	39	9.2	2.3	76.9	21.6	4.66	27.05	775.9	673.4	4.58	1.74	103.7	167.9	1.11	3	15	14.4	4.18	0.71	198	65.1	22.1	83.6	22
1	3.53	12.5	13.5	55.2	34.1	6	0.9	229.7	14.5	4.55	18.76	263.3	440.9	5.05	1.71	70.7	154.9	1.08	3.46	14.9	13.5	5.99	0.39	127	85.9	469	103	31.4
1	2	15.1	13.5	50.8	24.5	3	0.4	81.2	46.1	5.08	12.15	244.9	380.6	4.47	1.85	170.7	177.5	1.01	2.99	17.6	12.3	7.64	0.93	581	50.7	219	122	31.7
1	2	6.7	14.4	66.7	42.2	5.5	1.8	39.3	14.9	4.88	7.73	98.3	618.7	4.22	1.5	0	0	1.44	2.47	16.4	13	2.57	0.44	98.7	69.3	15.4	88.2	19.8
1	2	17	37.3	45.1	24	6	3.2	118.3	187.8	4.04	9.2	143.6	653.7	3.35	1.78	25.6	276.8	0.5	1.99	17.9	14.6	3.17	2.74	242	178	25.2	49.7	12.3
1	2	39.5	18.9	55.9	35.9	10	2.2	69	18.2	3.9	3.39	66.8	285.8	4.52	1.46	42.4	195.1	1.6	2.56	14.3	12.9	4.36	0.41	309	42.3	53.4	89.1	25.9
1	2.22	14.2	16.9	68.3	40.2	12	2.7	73.5	34.3	5.16	8.68	159	490.2	5.03	1.62	99.8	177.2	0.91	3.63	17.2	12.8	4.81	0.48	353	47.2	107	118	28.2
1	2	77.4	43.1	72	42	6.4	1.3	55.8	18.7	5.15	6.15	59.3	299.7	4.27	0.98	86.1	172	1.5	2.54	14.9	14.8	3.75	0.41	407	180	368	105	19.5
1	2	9.8	14.1	57.1	36	6.8	1.7	40.6	7.9	4.42	3.98	53.9	229.1	3.57	0.41	77.5	136.7	1.31	2.09	15.5	13	3.19	0.28	192	128	35.8	103	18.9
1	2	20.2	17.7	74.1	48.8	12.5	3.1	52.9	20.9	5.43	4.71	87.6	401.2	4.59	1.09	140.7	140.3	1.29	3.06	16.5	12.4	3.4	0.38	270	38.5	49	112	29.7
1	2	259.8	109.8	79.1	45.7	9.8	2.7	115.4	37.9	4.22	5.02	74.2	314.8	5.28	1	65.5	180.7	1.43	3.68	16.5	12.7	3.33	0.33	433	118	180	155	37.9
1	2	7.6	11.3	58	31.5	2.1	0.2	60.1	10.4	5.91	7.11	141.2	353.8	6.05	2.07	95.8	179.7	1.04	4.64	16	12.9	4.66	0.24	97.5	91.4	22.3	96.9	22.8
1	2	99.9	25.4	45.8	29	8.2	3.7	97.1	66	4.34	2.7	47	119.3	3.49	1.13	32.7	182.1	1	2	16.8	14.3	2.57	1.96	288	36.1	447	88.2	22.4
1	2	60.8	27	73.3	48.5	8.5	2.5	60.6	37.5	4.69	3.67	95.8	484.7	4.53	2.33	139.8	155.5	0.89	3.02	15.5	12.6	3.29	0.34	300	93.4	24.9	137	18.4
1	2	19	16.5	64.2	41.2	11.2	3.2	46.6	55.5	3.93	4.71	74.6	452	5.48	2.16	52.4	133.2	1.36	3.61	16.2	13.2	2.56	0.06	161	91.4	75.3	105	27.7
1	2	12	11	58.6	35.5	11.6	3.3	38.3	11.1	4.86	5.04	50.5	160.1	3.69	0.46	101	136.8	1.89	1.85	16.5	12.6	3.32	3.29	268	110	7.46	102	21.8
1	2	10.7	13.4	58.8	40.9	12.1	3.1	41.5	12.8	4.32	4.74	93.3	387.8	4.89	0.88	195	145.1	1.76	3.01	16.4	13	2.5	0.44	175	58.3	126	81.1	16.8
1	2	23.8	16.2	49.5	23.2	7.6	2.3	72.3	31.6	6.43	20.79	206.7	347.4	3.34	0.77	46.8	254.6	1.25	1.75	15.3	14.3	3.56	8.29	131	105	9.96	70.7	22.6
1	2	26	14.7	55.6	31.2	9.2	2	71.4	50.3	3.57	5.67	59.1	421.6	6	1.33	23.5	135.6	1.77	3.9	17.3	13.5	3.38	0.57	316	61.2	596	108	15.2
1	2	8.4	11.4	39.4	22.1	2.9	1	58.1	20.2	4.2	4.02	65.4	255.6	5.06	2.66	15.7	157.7	1.5	3.01	16.1	13.6	3.81	2.14	192	123	11.6	50.2	23.7
1	2	63.9	48.1	68.8	43.1	5.3	1.2	96.3	36.2	3.65	3.58	50.1	267.8	4.88	2.27	52.6	198.1	1.07	3.26	15.2	12.4	4.34	0.65	263	212	329	116	24.8
1	2	31.9	22.1	70.2	44.6	17	4.4	69.6	20.4	5.1	6.31	73.9	282.2	5.65	0.81	96.3	146.4	1.43	4.07	16.4	14.1	2.38	0.36	427	204	27.1	93.5	7.35
1	2	23.2	14.7	38.5	24.4	6.8	1.4	95	38	3.85	5.52	67.8	367	5.2	0.64	27.8	165	2.62	2.38	15.9	11.4	3.13	0.47	210	56.8	129	67.4	23.8
1	2	20.5	18.6	68.5	45	9.4	3.3	71.9	12.1	4.12	3.61	85.7	248.1	2.83	0.8	198.2	163.1	0.96	1.65	16.3	13.9	2.63	0.29
1	2	5.9	10.6	67.1	41.3	7.4	2.6	34.9	9.8	5.88	4.13	50.5	229.9	3.6	0.59	48.4	123.1	1.41	1.76	15.4	13.4	2.59	0.19	258	176	43.8	76.8	10.38
1	2	9	14.7	70.6	44.3	10.3	2.8	39.1	11.4	4.46	3.34	66.2	223	3.83	0.49	49.5	123.5	1.77	2.15	15.8	14.2	3.31	0.24	282	91.2	13.4	97.4	19
1	2	23.3	16.9	55.3	33.7	10.1	2.3	45.2	18.7	3.73	8.57	130.1	326.1	6.09	2.5	41.6	387.6	1.47	3.62	15.8	12.8	4.49	1.12	282	135	186	116	26.8
1	2	7.7	14	49.3	30.6	9.1	2.1	57.4	11.8	4.36	5.23	110.9	367.1	4.11	0.87	86.7	148.1	1.48	2.52	16.5	14.6	3.34	0.35	199	85.1	13.1	97.5	16.8
1	2	121.4	52.5	67.2	46.5	12.4	4.5	111.5	57.2	4.25	7.41	106.8	0	3.7	1.87	66.4	169.5	0.8	2.37	15.7	14.6	2.43	0.1	214	83.3	4.45	124	25.2
1	2	66.2	29.5	66.3	37.7	4.8	1.6	123.8	36.2	3.78	5.36	87.7	342.7	3.04	0.81	72	172.5	0.76	2.01	16.2	12.4	4.53	0.6	456	93.4	157	124	31.7
1	2	48.1	27	53.9	33.2	13.2	3	63.2	36	4.1	3.52	79.1	371.7	4.36	0.91	42.5	136.4	1.15	3.16	14.5	14.7	4.81	1.82	373	67.8	4.45	101	30.6
1	2	32.6	25.6	67.6	41.2	10.3	3.2	52.5	10.5	4.6	2.21	60.6	217.1	4.16	1.34	65.7	136.4	1.58	2.43	15.5	13.2	2.99	0.44	235	169	115	99	15.3
1	5.95	7.4	12.4	58.7	31.3	7.5	1	45	9.1	4.55	3.9	53.7	172.1	5.31	1.08	85.7	187.4	1.86	3.39	16	13.4	3.52	0.36	248	236	41.9	89.7	24.8
