# Supplementary material for: A diagnostic model for minimal change disease based on biological parameters
Source: PeerJ. 2018 Jan 12;6:e4237. doi: 10.7717/peerj.4237 (PMC5768169; doi:10.7717/peerj.4237)
Supplement: Supplemental Information 4 — Raw data used in the logistic analysis. [file peerj-06-4237-s004.xls]

## Sheet: logistic数据
group	CH（Total cholesterol）	HDL（High density lipoprotein cholesterol）	LDL（Low density lipoprotein cholesterol）	TT（Thrombin time）	FIB（Plasma fibrinogen）
0	12.1	1.19	9.13	19.3	6.01
0	5.77	1.72	3.33	19.5	4.34
0	5.5	1.24	3.19	17.4	2.81
0	10.54	4.51	5.49	18.1	2.81
0	8.51	0.88	6.53	21.3	7.19
0	4.78			15.6	3.51
0	5.15	2.34	2.51	17.2	3.04
0	5.74	1.07	3.86	17.4	2.99
0	5.07	0.61	3.63	18.2	5.68
0	11.45	2.41	7.39	19.7	6.9
0	15.99	3.94	10.3	16.7	7.73
0	13.36	0.84	9.99	21	8.23
0	7.91	1.29	6.05	17.5	5.06
0	4.98	1.64	2.9	16.1	2.57
0	10.98	1.52	8.23	23.3	6.08
0	7.06	2.31	6.31	17.7	6.16
0	7.12	1.62	4.86	17.8	3.7
0	6.54	1.04	3.77	20.1	7.03
0	16.17	1.9	12.98	26.8	6.23
0	8.33	2.49	5.41	20	5.04
0	4.34	1.12	2	16.7	4.7
0	10.58	1.59	8.08	26.9	5.87
0	4.81	1.62	2.76	16.1	2.7
0	8.77	1.32	6.11	18.4	8.33
0	7.94	2.28	5.29	16.4	6.45
0	14.24	1.05	9.21	20.1	9.44
0	12.32	1.86	9.36	17.8	6.81
0	14.82	1.58	12.18	18.6	6.89
0	5.31	2.37	2.66	17.6	2.55
0	11.14	1.69	8.95	18.2	4.09
0	10.25	1.3	7.98	16.9	5.59
0	10.23	1.42	8.12	19.5	5.47
0	7.81	2.27	5.05	18	3.6
0	5.76	2.03	3.59	16.5	2.47
0	10.21	2.11	7.08	23.4	7.52
0	10.79	1.45	8.68	20.9	5.99
0	9.85	1.38	8.09	19.1	6.3
0	9.35	1.46	7.33	16.7	5.2
0	3.76	2.24	1.1	15.3	6.54
0	11.69	0.99	9.38	17.3	8.61
0	5.64	0.91	4.18	19.9	5.85
0	6.58	1.11	4.65	15.1	5.79
0	11.69	2.51	9.03	18.1	5.48
0	7.83	1.6	5.55	18.1	4.94
0	10.76	2.05	8.34	18.9	6.63
0	8.71	1.4	6.7	17.6	6.22
0	5.85	2.86	2.88	17.8	3.53
1	8.72	1.52	6.82	17.6	4.84
1	4.84	2.05	2.82	17.8	2.25
1	4.08	1.42	2.41	16.1	4.74
1	5.42	0.86	3.59	18.4	1.53
1	9.43	1.09	7.47	18	3.43
1	7.12	1.1	5.23	16.1	4.63
1	3.88	0.83	2.23	17.6	6.72
1	4.03	1.94	1.49	13.3	5.99
1	5.23	1.6	3.46	15.9	4.41
1	4.05	1.14	2.77	15.9	2.52
1	3.62	1.08	2.22	15.5	4.08
1	5.8	1.46	2.79	16	3.84
1	3.66	1.01	2.35	15.5	3.84
1	4.65	0.95	3.07	15.6	2.96
1	4.64	1.34	3.04	15.8	4.46
1	4.98	1.76	2.84	16.2	3.96
1	5.09	0.85	2.83	15	3.23
1	9.63	2.37	6.84	16	3.9
1	4.58	0.97	3.28	15.8	2.72
1	4.19	0.7	2.71	14.7	5.65
1	4.44	0.86	3.21	16.9	2.58
1	4.58	1.45	2.97	15.6	2.77
1	3.19	0.97	2.02	16	3.17
1	4	0.7	2.9	15.2	3.38
1	5.83	0.98	3.69	15.8	3.57
1	5.65	1.2	3.82	15.5	3
1	7.71	1.02	6.27	16.2	3.47
1	3.91	0.96	2.56	15.3	3.6
1	4.19	1.45	2.59	16.1	2.98
1	4.33	1.51	2.71	15.3	3.35
1	5.1	0.78	2.58	16.2	2.75
1	3.92	0.83	2.21	14.6	5.14
1	0	0	0	15.5	6.72
1	4.16	0.8	2.84	15.6	5.31
1	3.89	1.15	2.41	15.4	2.97
1	4.4	0.96	2.88	16.4	3.86
1	4.41	0.96	2.84	16.9	3.51
1	6.25	0.83	2.82	16.8	3.11
1	4.1	0.82	2.84	16	2.51
1	4.06	1.25	2.62	15.3	2.91
1	3.98	1.16	2.78	16.5	2.43
1	4.62	0.94	3.34	15.9	3.07
1	4.68	1.9	2.59	17.2	2.89
1	5.15	0.96	3.65	16.8	3.33
1	9	2.19	6.42	16.8	2.74
1	5.22	20.1	3.12	16.8	2.78
1	5.89	1.99	3.77	17.8	4.95
1	4.58	1.01	3.14	15.6	4.45
1	5.93	1.26	4	15.6	4.44
1	5.28	0.72	1.65	16.9	2.92
1	6.12	0.96	3.55	15.7	3.8
1	4.62	1.22	2.83	15	4.07
1	3.87	1.29	1.87	15.6	3.47
1	5.29	1.22	3.18	15.7	4.78
1	6	0.9	4.44	15.4	4.66
1	6.79	1.12	4.95	17	2.69
1	3.48	1.16	1.9	15.2	3.99
1	4.24	1.03	2.81	15.4	3.87
1	3.7	0.95	2.61	14.6	3.7
1	6.42	1.4	5.01	15.8	4.54
1	4.67	0.74	3.4	16.8	4.51
1	5.37	1.25	3.66	15.7	4.23
1	3.96	0.83	2.53	15.8	2.95
1	11.42	1.52	8.95	16.5	8.94
1	5.78	1.16	4.13	15.4	3.38
1	5.67	1.11	3.75	15.8	2.99
1	3.44	1.03	2.07	15.5	3.65
1	6.3	0	0	16.5	2.92
1	4.31	1.43	2.61	16.1	2.6
1	5.42	1.34	3.68	16.8	3.36
1	5.24	1.2	3.81	16.2	2.91
1	3.47	0.95	2.09		0
1	4.18	1.27	2.72	16.1	3.01
1	3.5	0.78	2.36	16.1	6.31
1	4.2	1.48	2.33	15.2	4.58
1	4.65	1.86	2.59	15.9	3.42
1	4.27	1.25	2.54	16.2	2.81
1	4.44	1.17	2.91	16.5	4.53
1	6	1.38	4.34	16.6	2.76
1	4.78	0.84	2.42	14.6	3.68
1	3.49	0.68	2.16	17.2	2.85
1	4.41	1.53	2.76	15.7	2.56
1	4.16	0.72	2.64	15.8	3.17
1	4.72	1.28	3.41	16.5	3.36
1	5.07	1.15	3.19	15.6	2.64
1	3.95	1.22	2.66	15.2	3.4
1	3.69	0.85	2.43	15.7	2.93
1	4.74	1.07	3.2	15.6	3.02
1	4.94	1.01	2.93	15.8	5.14
1	2.23	0.93	1.26	15.5	2.77
1	3.71	1.42	2.14	16.3	3.38
1	6.13	1.3	4.4	17.1	2.45
1	3.93	1.21	2.44	15.2	3.84
1	4.29	1.06	3.05	16.8	3.21
1	5.45	1.42	3.49	15.7	3.02
1	3.66	0.94	2.33	16.4	2.48
1	3.54	0.89	2.16	15.1	3.62
1	4.26	1.21	2.89	15.8	3.41
1	4.04	1.08	2.66	15.8	2.92
1	5.15	1.33	2.67	15.7	3.18
1	4.77	1.93	2.58	15.2	2.8
1	4.18	0.94	2.91	16.6	2.33
1	2.72	0.62	1.34	16.7	2.66
1	3.95	0.98	2.84	15.8	3.72
1	2.77	0.65	1.84	16	3.87
1	3.58	1.06	2.06	15.1	3.99
1	3.74	0.91	2.22	15.9	2.81
1	8.28	1.86	5.78	16.4	4.02
1	4.57	1.16	3.24	16.1	2.79
1	4.65	1.27	3.02	16.3	2.96
1	5.13	0.76	3.23	16.3	3.52
1	4.2	1	2.81	16.4	2.67
1	4.3	1.32	2.86	16.3	2.84
1	4.29	0.8	2.75	17	2.56
1	3.81	0.9	2.47	16.9	2.8
1	6.06	1.31	4.27	16.4	3.96
1	5.87	1	4.09	15.4	4.66
1	3.83	0.97	2.55	15.6	3.38
1	4.39	0.81	3.11	14	5.36
1	3.89	0.84	2.43	15.4	3.62
1	3.93	0.82	2.1	15.1	3.78
1	4.8	0.8	2.81	14.9	3.57
1	4.41	1.06	2.91	16.7	2.61
1	4.24	0.55	1.29	17	4.42
1	4.96	0.87	3.05	16.5	3.62
1	8.65	1.03	6.83	17.1	3.28
1	5.18	1.29	3.47	15.5	3.93
1	8	1.43	5.8	15.8	4.79
1	5.49	1.82	3.52	15.6	3.29
1	5.29	0.91	3.36	16	3.1
1	4.66	0.97	3.14	14.5	2.85
1	4.73	0.95	2.79	15.8	3.27
1	4.5	1.23	3.04	15.5	2.65
1	4.18	1.38	2.84	16.7	2.86
1	4.45	1.55	2.83	15.5	3.15
1	3.68	0.88	2.22	15.5	4.87
1	4.05	0.89	1.94	15.3	3.08
1	6.19	1.11	3.94	17.2	2.69
1	4.93	0.72	3.1	15.4	3.33
1	5.32	0.83	3.53	17.1	2.49
1	5.08	0.9	3.4	16.2	5.16
1	5.32	0.96	3.39	16.6	3.88
1	3.44	0.71	1.99	16.3	2.3
1	4.55	0.86	2.87	16.7	3.27
1	4.16	1.16	2.55	15.1	3.9
1	4.15	0.96	2.87	15.9	2.9
1	5.74	1.14	4.16	14.7	4.5
1	3.84	0.83	2.49	15.4	3.6
1	4.28	0.84	2.99	15.7	4.3
1	4.25	0.62	1.94	14.7	3.96
1	3.98	0.87	2.69	14.9	3.23
1	5.54	1.19	3.74	14.9	4.15
1	4.36	0.71	3.01	15.3	3.02
1	4.44	0.8	3.05	16.6	3.52
1	4.91	1.1	3	15.6	3.02
1	3.17	0.75	1.83	16.6	2.78
1	4.51	0.75	2.97	16.3	3.42
1	4.53	0.8	2.38	14.5	3.09
1	7.14	0	0	15.7	3.29
1	4.72	1.72	2.82	16	2.41
1	5.8	1.19	4.05	16	3.21
1	4.91	0.9	3.41	14.9	3.72
1	3.66	1	2.2	15	3.86
1	4.68	0.89	3.28	14.6	5.19
1	4.94	0.99	2.75	14.8	3.15
1	3.19	0.77	2	15.4	3.31
1	4.35	1.29	2.97	16.7	3.87
1	5.79	0.84	3.87	17.6	3.38
1	4.51	0.86	2.97	15.7	4.58
1	3.83	0.89	2.61	15.1	3.74
1	4.9	1.78	3	15.7	3.29
1	4.18	1.05	2.76	15	3.27
1	13.69	3.29	9.68	15.8	3.3
1	2.77	0.71	1.62	15	4.11
1	5.56	1.1	3.81	16.3	9.87
1	5.56	1.1	3.81	16.3	9.87
1	4.57	0.91	3.16	15.6	5.59
1	4.18	0.98	2.68	16	3.47
1	4.53	0.75	2.17	15.1	4.21
1	4.12	0.88	2.13	15.6	3.51
1	3.39	1.06	1.94	15	4.5
1	3.86	1.03	2.52	15.3	5.29
1	4.52	1.06	3.29	17	3.54
1	9.49	1.36	7.51	19.6	7.52
1	7.2	2.91	4	19.2	5.14
1	3.47	1.5	1.91	15.7	1.91
1	5.73	1.35	3.66	16	3.34
1	4.46	1.02	2.85	15	3.47
1	5.2	1.29	3.43	15.1	3.36
1	4.57	0.63	2.94	16.3	3.65
1	4.62	1.02	3.19	17.3	2.86
1	10.91	1.17	8.77	19.9	9.68
1	3.63	1.09	2.09	16.5	2.63
1	3.18	1.16	1.71	16.9	2.26
1	4.63	1.74	2.44	15.7	3.06
1	4.5	1.07	2.73	16.1	2.37
1	4.14	1.23	2.58	15.9	3.15
1	7.1	1.35	4.7	17.3	3.31
1	3.39	0.76	2.23	16	3.72
1	4.08	0.98	2.54	17.1	2.49
1	3.96	0.9	2.32	16.4	3.51
1	4.31	1.03	2.4	17.9	1.87
1	4.12	1.63	2.15	15.8	3.83
1	3.63	1.02	2.26	16.2	2.9
1	5.4	1.04	3.9	17.1	2.86
1	5.88	2.6	3.19	18.6	2.79
1	4.32	0.85	2.94	16.1	2.78
1	3.95	1.32	2.5	16.9	2.26
1	4.85	0.81	2.69	15.5	3.85
1	4.02	0	0	16.4	3.83
1	4.11	0	0	16.6	2.68
1	4.05	0.84	2.37	16.5	3.15
1	4.22	0	0	16.6	2.92
1	5.73	1.38	3.66	16.7	3.15
1	3.57	1.1	2.27	15.4	2.82
1	5.39	0.89	3.91	15.7	3.58
1	4.61	2.29	2.24	16.9	2.42
1	4.07	0.89	2.88	15.4	3.08
1	4.33	1.12	2.79	15.7	3.03
1	2.94	1.11	1.47	16.1	2.27
1	3.55	1.11	2.21	15.4	3.15
1	3.63	1.04	2.16	15.3	2.68
1	4.16	0.67	2.1	17	2.63
1	5.51	1.1	3.84	15.7	3.7
1	7.46	1.17	5.76	15.9	4.51
1	5.03	1.32	3.21	16.8	3.69
1	3.41	1.56	1.61	16.2	3.74
1	4.32	1.06	2.42	15.8	5.62
1	5.18	1.27	3.43	16.2	3.56
1	5.7	1.06	3.61	16.2	3.9
1	4	0	0	17.5	4.49
1	4.12	1.3	2.6	16.8	2.79
1	6.76	1.56	4.74	16.8	3.34
1	5.67	1.01	3.99	16.5	2.78
1	3.92	0.85	2.41	16.5	2.07
1	4.76	0.93	3.11	16.8	3.44
1	4.27	0.83	2.86	15.4	3.19
1	5.12	1.24	3.53	16	2.95
1	4.86	0.94	3.21	15.2	3.47
1	5.21	1.07	3.78	14.5	3.27
1	3.51	1.01	2.16	17.5	2.68
1	3.63	1.16	2.28	16.6	2.29
1	3.28	1	2.04	15.9	3.79
1	5.02	1.14	2.94	16.7	6.07
1	4.71	0.74	3.33	17.1	2.6
1	4.2	0.98	2.55	15.7	3.33
1	4.51	0	0	16.8	2.93
1	3.12	1.03	1.54	16.5	2.49
1	3.79	1	2.39	16.3	4.05
1	6.98	1.51	4.58	17.4	4.3
1	2.72	1.21	1.29	15.7	2.77
1	3.66	1.41	1.98	16	2.27
1	10.23	3.74	6.42	20.1	4.49
1	5.24	0.94	3.58	17.2	2.94
1	4.06	1.03	2.75	15.2	2.63
1	4.67	0.88	3.38	15	3.7
1	4.38	0.58	3.19	14.9	3.62
1	4.05	0.65	2.88	17	2.9
1	3.5	1.21	2.03	15.1	2.46
1	3.86	1.28	2.28	15.6	3.12
1	3.65	0.75	2.3	16	3.21
1	5	0	0	16.1	2.48
1	5.81	1.09	4.12	15.6	4.03
1	4.61	0.84	3.03	16.1	4.94
1	3.33	0.74	2.29	16.1	2.81
1	5.78	1.58	3.94	16.6	3.15
1	3.01	0.91	1.89	15.8	3.04
1	0	0	0	14.3	5
1	5.9	1.03	4.37	15.3	3.47
1	5.02	0.95	3.38	18.1	3.96
1	3.27	0.63	2.17	16.2	3.5
1	4.96	0	0	17.6	4.61
1	6.84	0.68	3.37	16	5.06
1	5.26	0.87	3.62	16	2.65
1	5.25	1.44	3.42	15.1	5.03
1	3.81	0.72	1.77	15.2	3.42
1	4.04	1.52	2.06	16.7	4.92
1	3.86	0.89	2.6	16.1	5.31
1	6.93	0.85	5.43	19.7	2.86
1	9.51	1.59	7.43	19	3.93
1	15.61	1.46	13.02	19.8	5.75
1	3.96	0.9	2.1	16	5.48
1	4.03	0.72	2.77	15.8	3.17
1	4.88	1.03	3.05	16.3	2.61
1	3.79	0.83	2.3	16	3.88
1	5.21	1.76	2.97	15.2	3.05
1	6.43	0.95	4.47	15.2	4.7
1	4.5	1.11	2.65	15.7	3.08
1	4.59	1.14	2.82	16.1	2.68
1	4.73	1.45	2.98	18.2	6.55
1	5.92	2.1	3.41	15.6	3.17
1	4.84	1.07	2.71	14.9	6.3
1	6.52	1.08	4.33	16.2	3.58
1	4.35	1.2	2.8	15.5	3.52
1	4.38	1.27	2.86	15.9	2.77
1	4.69	1.64	2.7	17	3.19
1	4.9	1.09	3.44	15.6	5.66
1	4.12	1	2.62	15.9	3.96
1	3.75	1.08	2.34	15.9	2.8
1	2.66	0.58	1.62	15.1	4.97
1	3.94	0.92	2.65	15.5	6.71
1	4.08	1.63	2.38	16	2.33
1	11.33	1.04	8.3	15.9	5.99
1	4.12	1.14	2.47	15.8	4.68
1	3.94	0.59	1.63	15.6	4.49
1	3.57	0.64	2.18	14.5	3.67
1	4.11	0.99	1.99	17.2	3.61
1	4.78	1.13	2.86	16.7	3.8
1	5.3	1.7	3.08	16.4	8.8
1	4.76	1.26	2.99	16.8	5.06
1	5.75	0.94	3.84	22.4	8.1
1	3.15	0.76	1.82	16.7	4.41
1	7.22	0.72	3.75	18.6	7.2
1	3.65	0.93	2.29	16.2	3.27
1	4.19	0.99	2.85	16.2	3.11
1	4.71	0.92	2.89	16.7	4
1	3.81	0.7	2.18	16	3.14
1	5.53	1.29	3.87	13.3	3.4
1	4.88	1.05	3.23	17.8	9.3
1	11.31	0.99	8.82	17.5	9.77
1	5.45	1.27	3.73	17.9	3.09
1	4.31	0.82	3.03	15.9	2.78
1	6.04	1.16	3.47	16.5	2.94
1	5.42	1.19	3.57	16.6	2.75
1	0	0	0	20.4	3.89
1	4.56	0.93	2.62	15.3	4.28
1	5.17	2.17	2.8	16.2	2.54
1	5.33	0.71	1.37	16.3	3
1	4.01	0.77	2.97	16.9	3.5
1	3.68	1.08	2.29	15.4	2.85
1	8.94	1.36	5.04	18	7
1	5.63	0.83	4.18	14.7	3.72
1	3.51	1.05	2.19	15.2	3.39
1	6.53	0.95	4.68	18.6	5.32
1	4.45	1.24	2.78	15.7	2.86
1	5.2	0.81	3.68	16	3.13
1	5.49	1.19	3.74	14.5	4.94
1	7.05	0.95	4.19	15.5	4.55
1	9.89	1.78	7.08	18.9	6.29
1	4.84	0.86	2.05	15.8	2.45
1	4.24	0.86	2.92	17	3.26
1	3.86	1.19	2.22	15.9	2.84
1	3.71	0.86	2.4	14.6	3.87
1	6.23	1.15	4.16	15.6	3.69
1	3.99	1.03	2.81	16.4	2.73
1	5.23	0.96	3.45	15.7	2.8
1	4.31	0.64	3.09	15.6	3.61
1	4.23	0.75	2.83	15.8	4.07
1	4.57	0.98	3.17	16.2	3.7
1	3.6	0.65	1.69	15.5	4.33
1	3.95	1.19	2.53	15	4.85
1	6.05	1.11	4.22	16	3.9
1	4.57	0.44	1.65	15.9	7.52
1	5.04	1.66	2.9	16	3.23
1	3.51	0.85	2.1	17.8	4.2
1	6.92	1.01	4.63	16.4	3.55
1	6.94	1.06	5.4	18	4.83
1	6.77	1	5.39	15.7	5.19
1	6.41	1.28	4.09	16.2	3.84
1	8.59	2.38	5.6	15.5	4.68
1	6.75	3.03	3.67	15.5	5.15
1	4.49	1.05	3.11	16.2	5.36
1	2.81	0.98	1.54	13.8	3.62
1	8.78	1.01	6.4	16.3	6.8
1	2.91	0.82	1.97	16.6	2.33
1	4.6	0.95	3.17	16.7	3.22
1	9.36	1.07	6.99	16.4	5.92
1	5.38	0.96	3.86	18.8	4.7
1	10.87	1.17	8.34	15.8	5.03
1	5.75	1.08	3.49	17.4	3.62
1	3.64	0.72	2.53	24.7	3.73
1	5.42	0.86	3.72	16	3.19
1	4.9	1.12	3.23	15.3	7.3
1	5.13	0.77	3.2	16.5	3.08
1	5.31	0.82	3.57	15.5	3.29
1	6.08	1.07	4.25	16.9	3.31
1	3.13	1.14	1.92	15.5	2.11
1	2.64	0.6	1.69	14.1	3.32
1	3.88	0.93	2.64	17	3.49
1	4.87	0.75	3.04	17	3.49
1	8.15	2.56	5.37	17.3	4
1	7.22	1.25	4.96	14.9	3.77
1	8.12	1.42	5.54	18.5	4.76
1	4.14	1.18	2.68	16.5	3.5
1	5.24	2.6	2.74	16.3	7
1	9.66	1.44	7.52	17.3	4.42
1	10.51	1.6	7.73	16.2	6.07
1	7.18	1.33	4.39	16.5	4.66
1	7.28	0	0	17.1	5.87
1	9.79	1.98	6.81	17.3	4.83
1	7.04	1.2	5.18	17.7	2.87
1	8.01	1.34	5.62	18	3.94
1	10.73	1.09	8.24	18.9	3.83
1	10.39	2.45	6.97	21.4	4.34
1	5.53	0	0	18.3	6.14
1	8.32	2.49	5.55	18.7	4.02
1	6.56	0.94	3.86	17.8	6.4
1	8.82	0.86	5.86	16.8	4.98
1	7.21	1.39	5.19	17.3	5.62
1	7.28	1.44	5.14	21.2	13.43
1	5.77	1.5	3.58	16.4	5.87
1	9.4	1.44	7.14	18.3	3.85
1	5.81	1.46	3.98	17.6	4.15
1	9.73	0.91	7.54	18.7	7.1
1	6.79	1.75	4.77	16.4	6.07
1	6.33	1.4	4.48	17.5	4.89
1	7.74	1.96	5.5	15.6	3.98
1	3.95	1.43	2.37	16.1	2.44
1	4.46	0.93	3.05	15.7	3.23
1	7.13	2.16	4.91	17.1	4.7
1	7.51	1.27	5.51	17.2	3.25
1	10.2	1.05	7.16	19.2	6.54
1	5.47	1.64	3.42	16.1	4.42
1	9.23	1.85	7.17	17	6.81
1	8.48	0.96	6.08	18.7	6.54
1	13.68	1.33	7.84	16.8	5.92
1	6.03	1.52	4.16	17.2	4.98
1	5.67	2.04	3.36	17	3.92
1	5.26	0.97	3.86	16	4.15
1	4.44	1.35	2.45	17.9	6.81
1	4.41	1.56	2.58	16.1	4.53
1	5.59	0.98	2.8	16.7	3.08
1	8.73	1.5	6.31	16.5	5.36
1	5.99	0.91	4.39	14.9	4.11
1	6.27	0.99	4.7	17.3	6.63
1	6.24	1.87	4.18	18.1	5.24
1	5.1	2.17	2.96	17.1	6.07
1	3.54	0.75	2.35	16.5	3.52
1	4.28	0.81	2.54	16	5.72
1	4.84	1.22	3.19	15.5	3.97
1	2.8	0.9	1.34	17.4	3.54
1	6.44	1.08	4.38	16.7	5.06
1	6.07	1.65	3.89	16.5	5.5
1	5.51	0.91	4.24	20.6	8.66
1	12.91	1.67	9.47	19	5
1	7.27	2.21	4.58	18.8	5.36
1	4.83	0.78	1.83	15.4	6.07
1	7.68	1.23	5.95	17.2	4.32
1	6.87	1.58	4.93	16.8	5.99
1	8.44	1.33	6.03	17.7	6.22
1	13.57	1.99	11.18	22.5	6.56
1	5.91	1.34	4.09	16.3	3.84
1	8.31	1.53	6.14	17.1	7
1	5.31	0.69	3.76	16.8	5.18
1	4.39	1.66	2.64	16.2	2.99
1	9.75	3.23	6.23	19.8	3.59
1	8.13	2.75	5.45	17.3	4.18
1	7.8	2.1	5.64	17.8	5.24
1	7.93	1.95	5.9	16	5.47
1	5.29	0.81	3.6	15.9	4.03
1	5.42	0.87	3.98	16.3	4.42
1	7.36	1.25	5.4	18.2	7.41
1	6.75	1.39	4.7	14.8	4.83
1	5.41	1.66	3.46	14.6	4.84
1	7.49	1.79	4.83	17.8	4.74
1	6.3	1.27	4.29	15.8	2.75
1	7.16	1.32	5.24	14.9	5.3
1	4.21	0.62	2.35	16	6.37
1	5.13	1.11	3.75	16.9	4.95
1	5.55	1.2	3.77	16.8	5.72
1	5.92	1.01	3.98	17	6.14
1	6.65	1.82	4.24	17.3	5.11
1	7.98	1.39	5.35	16.3	3.17
1	5.62	0.95	3.9	18.7	4.1
1	4.73	1.71	2.74	16.9	7.93
1	11.63	1.27	9.39	19	5.54
1	11.29	1.18	9.06	18	6.37
1	5.99	1.3	4.39	19.5	5.54
1	8.48	1.16	5.8	18.6	3.97
1	11.07	1.35	8.94	16.9	3.16
1	6.38	1.31	4.21	15.9	4.7
1	12.44	1.82	10.25	18.4	5.59
1	7.49	1.65	5.6	17	3.08
1	5.76	1.23	3.19	15.6	3.53
1	6.08	1.38	3.98	16.7	4.16
1	6.56	1.41	4	16.8	4.45
1	14.81	1.87	11.87	16.4	5.05
1	10.83	2.93	7.37	18.1	5.25
1	8.3	1.85	6.1	15.7	5.08
1	5.39	1.38	3.72	15.5	3.38
1	11.45	2.84	8.21	19.7	9.41
1	5.7	1.01	4.11	17.2	5.81
1	3.28	0.8	2.05	15.5	3.21
1	0	0	0	16.2	3.75
1	4.9	1.1	3.45	17.6	3.07
1	5.65	2.2	2.95	16.4	2.77
1	5.51	0.85	3.35	17.4	5.74
1	12.58	1.57	10.27	19.2	5.54
1	8.15	1.41	6.15	18.7	5.94
1	7.9	1.91	5.38	18.9	2.95
1	7.8	2.02	5.77	17.3	3.65
1	8.94	0.72	6.82	17.6	7.2
1	7.11	1.26	3.04	17.5	6.98
1	7.33	1.16	5.55	18.3	6.89
1	6.65	0.99	3.7	17.4	4.87
1	8.98	1.11	6.93	17.3	4.36
1	6.1	3.03	2.93	15.6	3.47
1	5.17	2.93	2.14	19.1	5.92
1	6.58	2.28	3.32	17.1	2.49
1	4.16	1.23	2.42	15.9	3.25
1	3.52	1.31	2.14	16	7.75
1	8.45	0.96	6.45	18	7.1
1	5.75	1.31	3.98	16.4	3.73
1	5.4	1.83	3.47	17.6	5.24
1	7.2	1.23	4.66	17.4	4.78
1	6.37	2.02	3.88	16.8	2.41
1	4.54	1.41	2.92	16.9	7.52
1	7.15	1.18	5.27	18.2	4.98
1	8.02	1.83	6.04	16.5	4.03
1	9.58	1.15	1.73	16.3	4.7
1	7.57	0.9	5.15	19	5.99
1	6.65	1	4.22	16.6	4.2
1	9.42	2.07	6.8	15.7	4.74
1	5.08	0.88	3.49	15.3	3.8
1	8.06	2.05	5.23	17	3.72
1	10.09	1.69	7.38	17.6	3.87
1	8.44	1.3	6.67	17.6	6.45
1	6.75	0.96	3.02	17.1	4.18
1	4.1	0.87	2.09	15.9	5.86
1	5.06	1.17	3.42	16.8	3.83
1	8.3	1.18	5.69	18.8	4.16
1	6.53	1.3	4.87	15.6	3.6
1	10.13	0.95	5.71	18.2	6.86
1	8.37	0.99	6.32	17.8	4.16
1	4.36	1.43	2.91	15.7	4.38
1	0	0	0	16.1	5.2
1	6.72	1.35	4.58	15.6	3.43
1	7.85	1.55	5.47	17.3	4.43
1	5.53	1.2	4.15	16.7	5.04
1	6.54	1.36	4.46	20.3	3.14
1	10.97	2.29	7.84	16.2	3.72
1	4.72	0.96	3.01	16.4	3.52
1	5.7	1.54	3.77	15.9	3.9
1	6.76	1.52	4.76	17.1	4.59
1	8.73	0.82	6.91	17.9	6.62
1	5.78	1.52	4.16	15.4	2.61
1	12.94	2.86	10.06	16.8	5.85
1	4.6	0.89	2.9	16.4	5.79
1	4.9	0.87	3.1	16.8	3.25
1	11.78	1.41	9.3	19	7
1	6.59	1.01	4.78	17.6	6.14
1	0	0	0	18.2	6.48
1	4.23	1.33	2.39	15.2	3.68
1	5.93	1.86	3.71	16.6	3.17
1	7.05	0.95	5.78	15.6	5.53
1	6.84	1.22	5.01	17.3	6.71
1	4.08	0.86	2.82	15.3	2.86
1	7.92	1.25	5.74	17.9	4.84
1	5.58	2.08	3.23	16.2	4.57
1	8.29	1.8	5.35	18.2	2.86
1	8.95	2.01	6.51	19.2	4.83
1	4.65	0.85	3.33	17.7	3.89
1	4.16	1.02	1.9	16.4	4.63
1	4.56	1.02	3.11	15.3	4.89
1	10.86	1.26	8.43	15	6.07
1	9.24	1.01	7.56	17.1	6.07
1	12.98	0.68	3.3	16.2	5.19
1	4.54	1.76	2.41	17.2	2.81
1	8	1.84	5.79	16.6	6.55
1	6.29	1.76	4.33	17.6	4.87
1	7.01	1.11	3.62	18.8	4.34
1	5.26	2.17	2.94	16.4	3.52
1	7.98	1.46	5.9	18.9	12.02
1	5.36	1.07	3.78	19.2	5.42
1	5.71	1.45	3.85	18.8	3.72
1	4.39	1	2.85	16.2	5.2
1	5.35	1.79	3.08	18.1	2.94
1	6.25	1.36	4.68	17.9	5.92
1	4.21	1.58	2.5	17.1	3.62
1	6.23	1.1	4.07	16.3	4.39
1	4.38	1.34	2.75	16.2	3.21
1	6.76	1.71	4.58	32.2	4.2
1	6.23	1.11	3.69	18.9	5.47
1	9.53	1.56	6.54	18.9	3.77
1	4.3	1.01	2.83	17.7	3.89
1	0	0	0	15.9	3.96
1	6.53	1.18	4.17	16.8	5.27
1	15.03	2.48	10.78	19.1	3.66
1	9.59	1.55	6.71	17.6	4.83
1	4.79	1.4	2.65	18.9	4.49
1	6.92	0.73	4.26	18.8	7.34
1	3.77	0.93	1.96	18.2	3.31
1	7.49	2.32	4.75	18.4	4.21
1	9.66	0.99	7.93	16.1	5.15
1	4.9	0.97	3.53	15.8	6.29
1	6.6	1.53	4.71	17.1	3.34
1	5.8	0	0	18.3	5.68
1	4.48	0.92	2.83	16.3	3.4
1	3.68	1.83	1.46	15.6	4.89
1	8.05	0.89	5.96	19.7	5.27
1	9.42	1.24	6.86	18.3	4.38
1	5.79	2.03	3.67	17.2	4.27
1	5.71	1.29	4.11	15.5	5.08
1	5.86	2.06	3.48	17.8	3.98
1	5.9	2.11	3.58	16.6	4.44
1	7.36	1.07	5.48	19.8	5.72
1	7.11	1.32	5.31	16.5	5.36
1	6.45	2.02	4.28	16.6	5.31
1	11.28	1.2	9.43	17.2	7
1	9.05	0.91	6.78	18.3	5.62
1	3.32	0.83	2.01	16.4	3.55
1	5.65	1.52	3.6	15.2	3.05
1	6.87	2.37	4.58	15.4	3.82
1	10.25	1.33	8.32	15.1	7.1
1	10.16	1.1	8.09	17.1	5.54
1	5.33	0.84	3.61	17.3	3.44
1	4.76	0.94	3.2	16.3	3.15
1	7.74	1.13	5.77	17.9	3.75
1	6.11	1.41	3.98	18.9	5.87
1	11.51	1.01	8.96	19.3	5.82
1	5.28	1.41	3.7	16.2	3.25
1	6.45	1.13	4.05	16.2	3.01
1	4.01	0.98	2.84	15.8	4.27
1	6.2	1.62	4.41	17.1	3.5
1	10.25	2.74	7.28	17.7	8.55
1	6.17	1.53	4.34	16.3	4.3
1	9.56	1.32	7.39	19.5	5.41
1	5.21	1.34	3.78	15.9	3.84
1	5.09	0.78	3.48	16	4.58
1	5.59	3.27	2.47	17.4	3.3
1	5.16	1.79	3.3	15.9	6.14
1	8.06	1.03	5.92	20.1	5.78
1	8.24	2.26	5.89	16.5	4.45
1	11.75	1.31	9.14	16.3	7.75
1	9.85	1.92	6.73	16.6	4.9
1	4.5	1.13	3.09	16.1	3.98
1	11.19	2.19	8.58	19	4.46
1	4.45	1.02	3.02	17.7	4.84
1	0	0	0	15.7	3.52
1	6.66	0.98	4.43	17.3	4.78
1	4.22	1.28	2.52	17.4	3.47
1	9.01	0.97	7.25	15.7	4.52
1	5.9	1.69	4.04	16	3.56
1	3.89	0.94	2.27	16.5	3.79
1	2.59	0.7	1.52	15.5	3.47
1	2.67	1.21	1.42	13.8	3.19
1	4.12	0.84	2.57	17.1	2.71
1	3.79	0.67	2.6	15.8	4.16
1	8.16	1.6	6.16	17.8	6.3
1	3.03	0.69	1.74	15.7	2.38
1	3.68	1.08	2.31	15.2	4.62
1	4.87	1.09	3.2	16.2	2.45
1	5.09	1.57	2.97	15.4	4.13
1	3.34	0	0	14.7	3.36
1	3.29	1.07	1.92	17.1	3.38
1	4.31	1.06	2.62	16.1	3.64
1	7.01	0.93	4.8	18.4	5
1	4.01	0.86	2.9	15.5	4.3
1	7.2	0.79	4.14	15.6	5.59
1	5.75	1.17	3.92	14.9	4.27
1	6.3	1.35	4.05	17.1	3.66
1	5.09	1	3.32	17.9	3.91
1	6.06	1.25	4.24	16.1	5.01
1	3.96	0.78	2.64	15.4	4.13
1	6.01	0.72	3.51	16.4	4.83
1	5.6	1.19	3.45	17	5.68
1	4.74	1.35	2.91	16.1	4.2
1	3.7	0.66	2.47	15.5	3.54
1	5.02	0.55	3.85	16.8	5.3
1	7.52	0.96	5.5	16.9	7.29
1	5.28	1.04	3.74	17.2	4.72
1	5.66	0.82	2.87	15.4	4.95
1	10.08	1.21	7.82	15.2	4.5
1	5.45	1.06	4.07	16.7	4.3
1	4.89	0.92	3.48	15.6	4.62
1	3.95	0.87	2.78	14.9	3.27
1	5.03	1.09	3.36	15.6	3.6
1	3.19	0.93	1.54	16.3	4.13
1	3.74	0.71	2.84	16.9	6.72
1	4.12	1.09	2.45	16.2	7
1	5.67	1.5	3.93		7.1
1	5.03	0.78	3.61	16.1	5.08
1	4.16	0.66	3.12	16.2	3.58
1	4.96	0.89	3.39	15.3	4.65
1	3.7	0.69	1.37	15.1	3.11
1	3.62	0.72	2.44	16	3.47
1	13.47	1.58	10.08	18.9	8.65
1	4.86	1.6	2.88	16.5	5.08
1	8.28	1.5	6.28	16	5.73
1	6.2	1	4.64	16.4	2.86
1	6.54	1.72	4.39	15.7	7.73
1	6.69	1.13	4.96	16.3	5.24
1	3.33	0.66	2.22	14.9	4.68
1	5.55	1.3	3.76	15.8	4.16
1	4.36	1.44	2.65	15.1	5.19
1	7.7	2.17	5.33	19.1	5.78
1	15.17	1.36	11.74	18.3	9.97
1	12.91	1.62	10.14	19	6.14
1	3.91	1.57	1.95	15.3	2.31
1	3.74	0.76	2.4	17.3	2.69
1	4.09	0.98	2.39	16.8	2.69
1	5.75	2.16	3.3	15.8	2.92
1	10.82	1.07	7.75	23.5	11.35
1	5.27	1.53	3.51	16.5	5.36
1	0	0	0	17.3	5.99
1	4.99	0.72	3.59	15.6	3.5
1	3.84	1.46	1.99	15.7	2.61
1	4.47	1.24	3.02	16.6	4.7
1	10.24	1.12	7.44	20.1	6.15
1	5.03	1.3	3.18	16.2	2.61
1	6.16	1.28	4.35	18.6	4.34
1	10.82	0	0	19.4	5.8
1	4.99	0.88	3.19	16	2.63
1	7.74	2.24	4.28	17.5	2.61
1	7.49	1.36	5.05	16.4	3.59
1	4.03	2.33	1.66	14.8	3.13
1	4.39	1	2.56	16.2	4.55
1	4.31	0.75	3	15.3	4.23
1	4.76	1.28	3.25	15.1	4.3
1	0	0	0	15.7	4.89
1	10.23	0.78	7.89	18.3	5.38
1	5.31	1.68	3.17	14.6	3.82
1	6.74	0.91	5.19	18.7	4.85
1	5.19	1.01	3.27	18.6	4.78
1	7.63	1.3	5.51	16.3	3.85
1	7.5	1.19	5	18.8	6.31
1	3.65	0.87	2	15.6	2.86
1	5.86	0.99	3.93	18.4	3.17
1	4.58	1.11	3	15	4.18
1	5.05	1.08	3.46	14.9	5.99
1	4.47	1.01	2.99	17.6	7.64
1	4.22	1.44	2.47	16.4	2.57
1	3.35	0.5	1.99	17.9	3.17
1	4.52	1.6	2.56	14.3	4.36
1	5.03	0.91	3.63	17.2	4.81
1	4.27	1.5	2.54	14.9	3.75
1	3.57	1.31	2.09	15.5	3.19
1	4.59	1.29	3.06	16.5	3.4
1	5.28	1.43	3.68	16.5	3.33
1	6.05	1.04	4.64	16	4.66
1	3.49	1	2	16.8	2.57
1	4.53	0.89	3.02	15.5	3.29
1	5.48	1.36	3.61	16.2	2.56
1	3.69	1.89	1.85	16.5	3.32
1	4.89	1.76	3.01	16.4	2.5
1	3.34	1.25	1.75	15.3	3.56
1	6	1.77	3.9	17.3	3.38
1	5.06	1.5	3.01	16.1	3.81
1	4.88	1.07	3.26	15.2	4.34
1	5.65	1.43	4.07	16.4	2.38
1	5.2	2.62	2.38	15.9	3.13
1	2.83	0.96	1.65	16.3	2.63
1	3.6	1.41	1.76	15.4	2.59
1	3.83	1.77	2.15	15.8	3.31
1	6.09	1.47	3.62	15.8	4.49
1	4.11	1.48	2.52	16.5	3.34
1	3.7	0.8	2.37	15.7	2.43
1	3.04	0.76	2.01	16.2	4.53
1	4.36	1.15	3.16	14.5	4.81
1	4.16	1.58	2.43	15.5	2.99
1	5.31	1.86	3.39	16	3.52
